# Supplementary material for: Patterns of Body Shape Diversity and Evolution in Intertidal and Subtidal Lineages of Combtooth Blennies (Blenniidae)
Source: Integr Org Biol. 2021 Mar 16;3(1):obab004. doi: 10.1093/iob/obab004 (PMC8077888; doi:10.1093/iob/obab004)
Supplement: obab004_Supplementary_Data [file obab004_supplementary_data.zip]

Archive with 9 entries (9 files):
- SupplementaryInformation1.09_SupplementaryTables.docx
- SupplementaryInformation1.01_Eganetal2020_BlennyBodyshape.R
- SupplementaryInformation1.02_Buseretal2017_customfunctions.R
- SupplementaryInformation1.03_Hundt_Simons2018_Bleniidae.tre
- SupplementaryInformation1.04_Blenniidae_habitatdata.csv
- SupplementaryInformation1.05_BlennyTPSClassifier.csv
- SupplementaryInformation1.06_BlennyTPS_wholefish.TPS
- SupplementaryInformation1.07_JFBM46254_wf_outlineTPS.TPS
- SupplementaryInformation1.08_JFBM46254_wf_outlineTPS_coords.TPS
