# Supplementary material for: Patterns of Body Shape Diversity and Evolution in Intertidal and Subtidal Lineages of Combtooth Blennies (Blenniidae)
Source: Integr Org Biol. 2021 Mar 16;3(1):obab004. doi: 10.1093/iob/obab004 (PMC8077888; doi:10.1093/iob/obab004)
Supplement: obab004_Supplementary_Data [file obab004_supplementary_data.zip › SupplementaryInformation1.01_Eganetal2020_BlennyBodyshape.R]

#' R script to accompany "Body shape evolution in combtooth blennies (Blenniidae): 
#' repeated colonization of intertidal habitats without convergence or evolution of novelty"
#' Joshua P Egan, Thaddaeus J Buser, Michael D Burns, Andrew M Simons, and Peter J Hundt
#' 
#' 
#' Submitted to Integrative Organismal Biology, 2020
#' 
#' 
#' For questions, comments, or concerns regarding the following script, please
#' contact:
#' 
#' Thaddaeus Buser
#' Thaddaeus.Buser@gmail.com
#' 
#'   -OR-
#'
#' Joshua Egan
#' eganx149@umn.edu
#' 
#' #### Organization of script #######
#'
#' Prerequisite libraries:                                  Lines 0037-0044
#' Basic set-up and reading in of datasets:                 Lines 0046-0071
#' Landmark Data:                                           Lines 0072-0458
#'     Whole Fish Landmark Array:                           Lines 0072-0458
#'         Full Taxonomic Dataset (including Xiphasia):     Lines 0072-0298
#'             Phylomorphospace:                            Lines 0116-0203
#'             Body Shape Evolution:                        Lines 0204-0270
#'             Ecology:                                     Lines 0271-0298
#'         Reduced Taxonomic Dataset (excluding Xiphasia):  Lines 0299-0458 
#'             Phylomorphospace:                            Lines 0325-0386
#'             Body Shape Evolution:                        Lines 0387-0436
#'             Ecology:                                     Lines 0437-0458
#'         Stayton convergence tests	:				        Lines 0459-0508			                      
#'         Shape disparity:       							Lines 0509-0517
#'     	   Size evolution:									Lines 0518-0557
#'         Size disparity:                                  Lines 0558-0560
#' 
library(ape)
library(geiger)
library(nlme)
library(phytools)
library(caper)
library(geomorph)
library(vegan)
library(convevol)

# Be sure to set working drive
setwd("//Users//thaddaeusbuser//Desktop//Eganetal2020_Rsupplement_200323")
setwd("/Users/jrn9631/Documents/IOB_Revisions")
#' Read in set of custom functions from: 
#' Buser, Sidlauskas, and Summers. 2018. 2D or not 2D? Testing the utility
#' of 2D vs 3D landmark data in geometric morphometrics of the sculpin
#' subfamily Oligocottinae (Pisces; Cottoidea). Anatomical Record. DOI.org/10.1002/ar.23752
source("SupplementaryInformation1.02_Buseretal2017_customfunctions.R")

#' Read in phylogeny of Blenniidae from: 
#' Hundt and Simons. 2018. Evolution at a morphologial extreme: correlated dentition 
#' and diet evolution in the trophically diverse combtooth blennies 
#' (Ovalentaria: Blenniidae). Evolution.
blenny.phylo <- read.nexus("SupplementaryInformation1.03_Hundt_Simons2018_Bleniidae.tre")

#' Read in habitat data, combined from present study and: 
#' Hundt, Iglésias, Hoey, and Simons. 2014. A multilocus molecular 
#' phylogeny of combtooth blennies (Percomorpha: Blennioidei: Blenniidae): multiple invasions 
#' of intertidal habitats. Molecular phylogenetics and evolution, 70, pp.47-56.
blenny.habitat <- read.csv(file = "SupplementaryInformation1.04_Blenniidae_habitatdata.csv", header = T, row.names = 1)

#' Read in classifier data (scientific name for each specimen) for full TPS (next section) dataset.
yesx_classifier <- read.csv(file = "SupplementaryInformation1.05_BlennyTPSClassifier.csv")
# Modify to remove genus Xiphasia
nox_classifier <- yesx_classifier[-34,] 
row.names(nox_classifier) <- sequence(nrow(nox_classifier)) # Just some bookkeeping 

########################################################################################################  
########################################################################################################  
########################################### LANDMARK DATA ##############################################
########################################################################################################  
#'
#'
########################################################################################################  
###################################### WHOLE FISH Landmark Array ######################################### 
########################################################################################################  
#'
#'
#######################################################################################
############################ ALL SPECIMENS ############################################
# Read in x,y coordinate data of all (i.e., head + body) landmarks for all species (i.e., including Xiphasia).
yesx_wf.coords <- readland.tps(file = "SupplementaryInformation1.06_BlennyTPS_wholefish.TPS", specID = "imageID")
#
#' Align the 2D landmark configuration using Procrustes superimposition
yesx_wf.coords_aligned <- gpagen(yesx_wf.coords)
#'
#' Calculate the average 2D landmark locations for each species using a custom function
yesx_wf.coords_aligned_sppaves <-my.landmark.species.average(classifier = yesx_classifier, aligned.coords = yesx_wf.coords_aligned$coords)
#'
#' Now we can plot the morphospace of all species in our dataset
yesx_wf.morphospace <- plotTangentSpace(yesx_wf.coords_aligned_sppaves, label = dimnames(yesx_wf.coords_aligned_sppaves)[[3]]) #Xiphasia setifer is an outlier
#'
#' Next, we want to incorporate phylogenetic information into our analyses. In order to do so,
#' we'll use the phylogenetic hypothesis of Hundt and Simons (2018) and trim it to only include 
#' the taxa that we've examined herein.
## NOTE: the following six lines of code were modified from the "Continuous Trait R Tutorial" written
## by D. Luke Mahler (2014), available at: http://treethinkers.org/tutorials/continuous-traits/
yesx_TreeOnly <- setdiff(blenny.phylo$tip.label, dimnames(yesx_wf.coords_aligned_sppaves)[[3]])
#'
#Trimmed tree
blenny.phylo.pruned <- drop.tip(blenny.phylo,yesx_TreeOnly)
plot(blenny.phylo.pruned)
#'
#' Now we can verify that we have restricted our taxon set to only those 
#' that are both in the tree and in the geometric morphometrics dataset.
yesx_wf.coords_aligned_sppaves <- yesx_wf.coords_aligned_sppaves[,,blenny.phylo.pruned$tip.label]
# Now let's see. If we were successful, returns "TRUE"
blenny.phylo.pruned$tip.label== dimnames(yesx_wf.coords_aligned_sppaves)[[3]] #hooray!
#'
#'
##### Phylomorphospace #####
#'
## Number of significant PC axes ##
#' This step uses functions from the package "vegan" that have different formatting requirements
#' so we're going to do some re-formatting of the data.
yesx_wf.coords_aligned_sppaves.alt <-two.d.array(yesx_wf.coords_aligned_sppaves) #this changes the format of the data
#' PCA of 2D data
yesx_wf.coords_aligned_sppaves.alt.pca <- prcomp(yesx_wf.coords_aligned_sppaves.alt)
#' Now we can use the "broken stick" method to estimate the number of "significant" PC axes.
#' See methods for discussion of "broken stick" method. 
screeplot(yesx_wf.coords_aligned_sppaves.alt.pca, bstick = T, type = "lines")
#' Looks like there are four "significant" PC axes. This is mostly just for fun
#' but it does tell us which PC axes contain more variance than we would expect
#' by chance (the latter illustrated by the red line).
#'
#### Phylomorphospace of PC1 vs PC2 ####
#' First, we'll reset the specifications of the plot function to their default values
dev.off()
#'
#' Now we'll make a matrix of the first two principal components values for
#' each species 
yesx_wf.coords_aligned_sppaves.alt.pca.pc1pc2 <- cbind(yesx_wf.coords_aligned_sppaves.alt.pca$x[,1],yesx_wf.coords_aligned_sppaves.alt.pca$x[,2])
colnames(yesx_wf.coords_aligned_sppaves.alt.pca.pc1pc2) <- c("PC1","PC2")
#'
#' Let's check to make sure that our taxon names match between our phylogeny
#' and our PC dataset
name.check(blenny.phylo.pruned, yesx_wf.coords_aligned_sppaves.alt.pca.pc1pc2) #Looks good!
#'
#' Finally, we'll plot the phylomorphospace of the first two PC axes:
plotGMPhyloMorphoSpace(blenny.phylo.pruned, yesx_wf.coords_aligned_sppaves.alt.pca.pc1pc2, 
                       node.labels = F,  tip.labels = F)
                       
phylomorphospace(blenny.phylo.pruned, yesx_wf.coords_aligned_sppaves.alt.pca.pc1pc2, fsize=0.25, node.size=0.5)
#' NOTE: The sign of each axis is arbitrary in a PCA, so one or more axes may be reversed in the
#' the phylomorphospace above compared with the morphospace produced earlier. Changing "tip.lables"
#' to equal "TRUE" may help to get orientated.
#
##### Shape change associated with each PC axis ##### 
#' In order to visualize the shape change associated with each PC axis, we've made an outline of
#' an image of Scartella cristata (JFBM_46254), which we'll warp to take on the average shape of 
#' all specimens in our analysis.
yesx_wf.coords_aligned_sppaves_ave.shape <- mshape(yesx_wf.coords_aligned_sppaves) #average shape of all specimens
#'
#' Now we'll import the landmark coordinate data of our ouline
wf_ref.specimen <- readland.tps(file = "SupplementaryInformation1.07_JFBM46254_wf_outlineTPS.TPS", readcurves = T, specID = "imageID")
#'
#' Next, we'll use the outline curves that we've traced from JFBM_46254 and saved 
#' in another file ("JFBM46254_wf_outlineTPS_coords.TPS") to visualize the outline 
#' of our reference specimen, and warp this outline to take on the average shape 
#' of all specimens. 
dev.off() #reset the display
yesx_wf_av.outline <- warpRefOutline(file ="SupplementaryInformation1.08_JFBM46254_wf_outlineTPS_coords.TPS", coord =wf_ref.specimen[,,1][1:16,], ref=yesx_wf.coords_aligned_sppaves_ave.shape)
#'
#' Now we can use this outline of the average shape to visualize the shape change captured by each
#' of the PC axes. We'll focus on just the first four "significant" PC axes, since they provide
#' some insight into the biggest trends in the data.
#'
#' We'll start with just an un-transformed average shape and TPS grid to give ourselves a point
#' of reference
plotRefToTarget(yesx_wf.coords_aligned_sppaves_ave.shape, yesx_wf.coords_aligned_sppaves_ave.shape, outline = yesx_wf_av.outline$outline, method = "TPS")
title(main = "Untransformed- Whole Fish, Full Dataset")
#'
#' Next, we'll visualize the shape change associated with the most negative observed value of PC1
plotRefToTarget(yesx_wf.coords_aligned_sppaves_ave.shape, yesx_wf.morphospace$pc.shapes$PC1min, outline = yesx_wf_av.outline$outline, method = "TPS")
title(main = "PC1 negative- Whole Fish, Full Dataset")
#'
#' Now the most positive value of PC1
plotRefToTarget(yesx_wf.coords_aligned_sppaves_ave.shape, yesx_wf.morphospace$pc.shapes$PC1max, outline = yesx_wf_av.outline$outline, method = "TPS")
title(main = "PC1 positive- Whole Fish, Full Dataset")
#'
#' Most negative value of PC2
plotRefToTarget(yesx_wf.coords_aligned_sppaves_ave.shape, yesx_wf.morphospace$pc.shapes$PC2min, outline = yesx_wf_av.outline$outline, method = "TPS")
title(main = "PC2 negative- Whole Fish, Full Dataset")
#' Most positive value of PC2
plotRefToTarget(yesx_wf.coords_aligned_sppaves_ave.shape, yesx_wf.morphospace$pc.shapes$PC2max, outline = yesx_wf_av.outline$outline, method = "TPS")
title(main = "PC2 positive- Whole Fish, Full Dataset")
#' Most negative value of PC3
plotRefToTarget(yesx_wf.coords_aligned_sppaves_ave.shape, yesx_wf.morphospace$pc.shapes$PC3min, outline = yesx_wf_av.outline$outline, method = "TPS")
title(main = "PC3 negative- Whole Fish, Full Dataset")
#' Most positive value of PC3
plotRefToTarget(yesx_wf.coords_aligned_sppaves_ave.shape, yesx_wf.morphospace$pc.shapes$PC3max, outline = yesx_wf_av.outline$outline, method = "TPS")
title(main = "PC3 positive- Whole Fish, Full Dataset")
#' Most negative value of PC4
plotRefToTarget(yesx_wf.coords_aligned_sppaves_ave.shape, yesx_wf.morphospace$pc.shapes$PC4min, outline = yesx_wf_av.outline$outline, method = "TPS")
title(main = "PC4 negative- Whole Fish, Full Dataset")
#' Most positive value of PC4
plotRefToTarget(yesx_wf.coords_aligned_sppaves_ave.shape, yesx_wf.morphospace$pc.shapes$PC4max, outline = yesx_wf_av.outline$outline, method = "TPS")
title(main = "PC4 positive- Whole Fish, Full Dataset")
#'
#'
#### Body shape evolution and correlation with habitat ####
#' 
#' To get a better handle on our phylomorphospace, and provide some additional insight into
#' how the different evolutionary groups (clades) may differ in body shape, we'll highlight 
#' the different clades within Blenniidae by color coding them. Our dataset "blenny.habitat" 
#' contains not only habitat data, but also clade data, along with a color coding scheme for
#' each variable.
#' 
#' Before we get started we'll want to double-check to make sure that the rows (species) in
#' our dataframe are arranged in the same way that they are in our phylogeny.
name.check(blenny.phylo.pruned, blenny.habitat) #Looks like there are extra species in the dataset
blenny.habitat <- blenny.habitat[blenny.phylo.pruned$tip.label,] #rearrange and subset data to phylo order
row.names(blenny.habitat) == blenny.phylo.pruned$tip.label #double check
#'
#' Now let's look at deep splits within Blenniidae. We'll visualize them on the phylogeny first,
#' then look at them in phylomorphospace.
dev.off()
layout(rbind(1,2), heights=c(7,1))  # put legend on bottom 1/8th of the chart
plot.phylo(blenny.phylo.pruned, show.tip.label = T, tip.color = as.character(blenny.habitat$Clade1.col), 
           cex=0.5)
par(mar=c(0, 0, 0, 0))
plot.new()
legend(x= "top", legend = c(unique(as.character(blenny.habitat$Clade1))) , pch = 21, pt.cex = 1.5, col = "black", pt.bg = c(unique(as.character(blenny.habitat$Clade1.col))),
       ncol = 3, bty = "n"   )
#' 
#' Now let's look at that same color scheme in phylomorphospace 
dev.off()
plotGMPhyloMorphoSpace(blenny.phylo.pruned, yesx_wf.coords_aligned_sppaves.alt.pca.pc1pc2, 
                       tip.labels = F, yaxis = 2, node.labels = F,
                       plot.param = list(t.bg=as.character(blenny.habitat$Clade1.col),
                                         txt.cex=0.5)
)
legend(x= -0.27, y = 0.15, legend = c(unique(as.character(blenny.habitat$Clade1))) , 
       pch = 21, pt.cex = 1.5, col = "black", pt.bg = c(unique(as.character(blenny.habitat$Clade1.col)))   )
#' Doesn't look like there is much of a pattern with regard to body shape and deep phylogenetic splits
#' within Blenniidae. 
#' 
#' Let's look at fang-tooth blennies (subfamily Nemophini) vs all other members of Blenniidae.
dev.off()
layout(rbind(1,2), heights=c(7,1))  # put legend on bottom 1/8th of the chart
plot.phylo(blenny.phylo.pruned, show.tip.label = T, tip.color = as.character(blenny.habitat$Fangtooth.col), 
           cex=0.5)
par(mar=c(0, 0, 0, 0))
plot.new()
legend(x= "top", legend = c(unique(as.character(blenny.habitat$Fangtooth))) , pch = 21, pt.cex = 1.5, col = "black", pt.bg = c(unique(as.character(blenny.habitat$Fangtooth.col))),
       ncol = 3, bty = "n"   )
#' 
#' Now let's look where fangtooth blennies are distributed in phylomorphospace 
dev.off()
plotGMPhyloMorphoSpace(blenny.phylo.pruned, yesx_wf.coords_aligned_sppaves.alt.pca.pc1pc2, 
                       tip.labels = F, yaxis = 2, node.labels = F,
                       plot.param = list(t.bg=as.character(blenny.habitat$Fangtooth.col),
                                         txt.cex=0.5)
)
legend(x= -0.27, y = 0.15, legend = c(unique(as.character(blenny.habitat$Fangtooth))) , 
       pch = 21, pt.cex = 1.5, col = "black", pt.bg = c(unique(as.character(blenny.habitat$Fangtooth.col)))   )
title(main = "Fangtooth vs non-Fangtooth")
# Still no obvious pattern.
#'
#'
#'
#'
#' Just for fun, let's take a quick look at how the body shape associated 
#' with PC1 has likely evolved.
yesx_wf.morphospacePC1 <- yesx_wf.morphospace$pc.scores[,1]
fancyTree(blenny.phylo.pruned,x=yesx_wf.morphospacePC1,type="phenogram95",spread.labels=T,fsize=0.5,ylab="PC1",xlab="relative time since root")
#'
############################### ECOLOGY ################################################################
#'
#'
########### HABITAT #############
#' Now we'll look at habitat (see Methods Results section of manuscript for additional.
plotGMPhyloMorphoSpace(blenny.phylo.pruned, yesx_wf.coords_aligned_sppaves.alt.pca.pc1pc2, 
                       tip.labels = F, yaxis = 2, 
                       plot.param = list(t.bg=as.character(blenny.habitat$habitat.col),txt.cex=0.5))

legend(x= -0.27, y = 0.15, legend = c(unique(as.character(blenny.habitat$habitat))), 
       pch = 21, pt.cex = 1.5, col = "black", 
       pt.bg = c(unique(as.character(blenny.habitat$habitat.col)))   )
title(main = "Habitat- Whole Fish, Full Dataset")
#' There are no obvious trends in the phylomorphospace, but let's use a phyologenetic ANOVA to test for
#' differences in body shape between species that dwell in different habitat types. We'll use
#' the phylogenetic ANOVA for shape data function (procD.pgls) from the 'geomorph' package, which can 
#' accomodate the high-dimensionality of our shape data.
#'
### Phylogenetic ANOVA ##
#' First we'll make a geomorph-formatted dataframe to hold our shape variables, phylogenetic data, and
#' substrate type for each species
gdf_yesx.wf.habitat <- geomorph.data.frame(coords =yesx_wf.coords_aligned_sppaves, phy=blenny.phylo.pruned,
                                           blenny.habitat = blenny.habitat$habitat) #dataframe
attributes(gdf_yesx.wf.habitat) #double-check that everything is there
summary(procD.pgls(coords ~ blenny.habitat, phy = phy, data = gdf_yesx.wf.habitat)) #phylogenetic ANOVA
#' No significant difference of body shape between species that occupy different habitats (p-value > 0.3).
#'
#'
###########################################################################################################
######################################## NO XIPHASIA ###################################################### 
#' Since Xiphasia setifer is clearly an outlier, we'll remove it from the whole-fish landmark 
#' coordinate data and see how that changes our results. 
nox_wf.coords <- yesx_wf.coords[,,-34]
#' Align the 2D landmark configuration using Procrustes superimposition
nox_wf.coords_aligned <- gpagen(nox_wf.coords)
#'
#' Calculate the average 2D landmark locations for each species using a custom function
nox_wf.coords_aligned_sppaves <-my.landmark.species.average(classifier = nox_classifier, aligned.coords = nox_wf.coords_aligned$coords)
#'
#' Now we can plot the morphospace of all species in our dataset
nox_wf.morphospace <- plotTangentSpace(nox_wf.coords_aligned_sppaves, label = dimnames(nox_wf.coords_aligned_sppaves)[[3]]) 
#' 
#' Next, we want to incorporate phylogenetic information into our analyses. 
nox_TreeOnly <- setdiff(blenny.phylo$tip.label, dimnames(nox_wf.coords_aligned_sppaves)[[3]])
#Trimmed tree
nox_blenny.phylo.pruned <- drop.tip(blenny.phylo,nox_TreeOnly)
dev.off()
plotTree(nox_blenny.phylo.pruned)
#
#' Verify that we have restricted our taxon set
nox_wf.coords_aligned_sppaves <- nox_wf.coords_aligned_sppaves[,,nox_blenny.phylo.pruned$tip.label]
nox_blenny.phylo.pruned$tip.label== dimnames(nox_wf.coords_aligned_sppaves)[[3]] #hooray!
#
#
##### Phylomorphospace #####
#
## Number of significant PC axes ##
nox_wf.coords_aligned_sppaves.alt <-two.d.array(nox_wf.coords_aligned_sppaves) #this changes the format of the data
#' PCA of 2D data
nox_wf.coords_aligned_sppaves.alt.pca <- prcomp(nox_wf.coords_aligned_sppaves.alt)
#' Now we can use the "broken stick" method to estimate the number of "significant" PC axes.
screeplot(nox_wf.coords_aligned_sppaves.alt.pca, bstick = T, type = "lines")
#' Looks like there are four "significant" PC axes, just like in the full dataset
#### Phylomorphospace of PC1 vs PC2 ####
dev.off()
nox_wf.coords_aligned_sppaves.alt.pca.pc1pc2 <- cbind(nox_wf.coords_aligned_sppaves.alt.pca$x[,1],nox_wf.coords_aligned_sppaves.alt.pca$x[,2])
colnames(nox_wf.coords_aligned_sppaves.alt.pca.pc1pc2) <- c("PC1","PC2")
#'
#' Let's check to make sure that our taxon names match between our phylogeny
#' and our PC dataset
name.check(nox_blenny.phylo.pruned, nox_wf.coords_aligned_sppaves.alt.pca.pc1pc2) #Looks good!
#'
#' Finally, we'll plot the phylomorphospace of the first two PC axes:
plotGMPhyloMorphoSpace(nox_blenny.phylo.pruned, nox_wf.coords_aligned_sppaves.alt.pca.pc1pc2, 
                       node.labels = F,  tip.labels = F)
#' NOTE: The sign of each axis is arbitrary in a PCA, so one or more axes may be reversed in the
#' the phylomorphospace above compared with the morphospace produced earlier. Changing "tip.lables"
#' to equal "TRUE" may help to get orientated.
#
##### Shape change associated with each PC axis ##### 
nox_wf.coords_aligned_sppaves_ave.shape <- mshape(nox_wf.coords_aligned_sppaves) #average shape of all specimens
dev.off() #reset the display
nox_wf_av.outline <- warpRefOutline(file ="SupplementaryInformation1.08_JFBM46254_wf_outlineTPS_coords.TPS", coord =wf_ref.specimen[,,1][1:16,], ref=nox_wf.coords_aligned_sppaves_ave.shape)
#' Un-transformed average shape and TPS grid
plotRefToTarget(nox_wf.coords_aligned_sppaves_ave.shape, nox_wf.coords_aligned_sppaves_ave.shape, outline = nox_wf_av.outline$outline, method = "TPS")
title(main = "Untransformed- Whole Fish, No Xiphasia")
#'
#' Shape change associated with the most negative observed value of PC1
plotRefToTarget(nox_wf.coords_aligned_sppaves_ave.shape, nox_wf.morphospace$pc.shapes$PC1min, outline = nox_wf_av.outline$outline, method = "TPS")
title(main = "PC1 negative- Whole Fish, No Xiphasia")
#'
#' Now the most positive value of PC1
plotRefToTarget(nox_wf.coords_aligned_sppaves_ave.shape, nox_wf.morphospace$pc.shapes$PC1max, outline = nox_wf_av.outline$outline, method = "TPS")
title(main = "PC1 positive- Whole Fish, No Xiphasia")
#' This is much less extreme than what we saw in the full dataset
#' 
#' Most negative value of PC2
plotRefToTarget(nox_wf.coords_aligned_sppaves_ave.shape, nox_wf.morphospace$pc.shapes$PC2min, outline = nox_wf_av.outline$outline, method = "TPS")
title(main = "PC2 negative- Whole Fish, No Xiphasia")
#' Most positive value of PC2
plotRefToTarget(nox_wf.coords_aligned_sppaves_ave.shape, nox_wf.morphospace$pc.shapes$PC2max, outline = nox_wf_av.outline$outline, method = "TPS")
title(main = "PC2 positive- Whole Fish, No Xiphasia")
#' Most negative value of PC3
plotRefToTarget(nox_wf.coords_aligned_sppaves_ave.shape, nox_wf.morphospace$pc.shapes$PC3min, outline = nox_wf_av.outline$outline, method = "TPS")
title(main = "PC3 negative- Whole Fish, No Xiphasia")
#' Most positive value of PC3
plotRefToTarget(nox_wf.coords_aligned_sppaves_ave.shape, nox_wf.morphospace$pc.shapes$PC3max, outline = nox_wf_av.outline$outline, method = "TPS")
title(main = "PC3 positive- Whole Fish, No Xiphasia")
#' Most negative value of PC4
plotRefToTarget(nox_wf.coords_aligned_sppaves_ave.shape, nox_wf.morphospace$pc.shapes$PC4min, outline = nox_wf_av.outline$outline, method = "TPS")
title(main = "PC4 negative- Whole Fish, No Xiphasia")
#' Most positive value of PC4
plotRefToTarget(nox_wf.coords_aligned_sppaves_ave.shape, nox_wf.morphospace$pc.shapes$PC4max, outline = nox_wf_av.outline$outline, method = "TPS")
title(main = "PC4 positive- Whole Fish, No Xiphasia")
#'
#'
#### Body shape evolution and correlation with habitat #########################
#' Double-check to make sure that the rows (species) in our dataframe are arranged in the same way 
#' that they are in our phylogeny.
nox_blenny.habitat <- blenny.habitat[nox_blenny.phylo.pruned$tip.label,] #rearrange data to phylo order
name.check(nox_blenny.phylo.pruned, nox_blenny.habitat) #Looks good!
row.names(nox_blenny.habitat) == nox_blenny.phylo.pruned$tip.label #double check
#'
#' Now let's look at deep splits within Blenniidae. 
dev.off()
layout(rbind(1,2), heights=c(7,1))  # put legend on bottom 1/8th of the chart
plot.phylo(nox_blenny.phylo.pruned, show.tip.label = T, tip.color = as.character(nox_blenny.habitat$Clade1.col), 
           cex=0.5)
par(mar=c(0, 0, 0, 0))
plot.new()
legend(x= "top", legend = c(unique(as.character(blenny.habitat$Clade1))) , pch = 21, pt.cex = 1.5, col = "black", pt.bg = c(unique(as.character(blenny.habitat$Clade1.col))),
       ncol = 3, bty = "n"   )
#' 
#' Now let's look at that same color scheme in phylomorphospace 
dev.off()
plotGMPhyloMorphoSpace(nox_blenny.phylo.pruned, nox_wf.coords_aligned_sppaves.alt.pca.pc1pc2, 
                       tip.labels = F, yaxis = 2, node.labels = F,
                       plot.param = list(t.bg=as.character(nox_blenny.habitat$Clade1.col),
                                         cex=0.5)
)
legend(x= 0.06, y = 0.108, legend = c(unique(as.character(nox_blenny.habitat$Clade1))) , 
       pch = 21, pt.cex = 1.5, col = "black", pt.bg = c(unique(as.character(nox_blenny.habitat$Clade1.col)))   )
#' 
#' Let's look at fang-tooth blennies (subfamily Nemophini) vs all other members of Blenniidae.
dev.off()
layout(rbind(1,2), heights=c(7,1))  # put legend on bottom 1/8th of the chart
plot.phylo(nox_blenny.phylo.pruned, show.tip.label = T, tip.color = as.character(nox_blenny.habitat$Fangtooth.col), 
           cex=0.5)
par(mar=c(0, 0, 0, 0))
plot.new()
legend(x= "top", legend = c(unique(as.character(blenny.habitat$Fangtooth))) , pch = 21, pt.cex = 1.5, col = "black", pt.bg = c(unique(as.character(blenny.habitat$Fangtooth.col))),
       ncol = 3, bty = "n"   )
#' 
#' Now let's look where fangtooth blennies are distributed in phylomorphospace 
dev.off()
plotGMPhyloMorphoSpace(nox_blenny.phylo.pruned, nox_wf.coords_aligned_sppaves.alt.pca.pc1pc2, 
                       tip.labels = F, yaxis = 2, 
                       plot.param = list(t.bg=as.character(nox_blenny.habitat$Fangtooth.col),
                                         txt.cex=0.5)
)
legend(x= 0.06, y = 0.108, legend = c(unique(as.character(nox_blenny.habitat$Fangtooth))) , 
       pch = 21, pt.cex = 1.5, col = "black", pt.bg = c(unique(as.character(nox_blenny.habitat$Fangtooth.col)))   )
title(main = "Fangtooth vs non-Fangtooth- Whole Fish, No Xiphasia")
#'
#'
#'
############################### ECOLOGY ################################################################
#' 
########### HABITAT #############
#' We'll look at habitat using the same steps as we did in the full dataset above.
#' ## Phylomorphospace ##
plotGMPhyloMorphoSpace(nox_blenny.phylo.pruned, nox_wf.coords_aligned_sppaves.alt.pca.pc1pc2, 
                       tip.labels = T, yaxis = 2, node.labels = F,
                       plot.param = list(t.bg=as.character(nox_blenny.habitat$habitat.col),
                                         txt.cex=0.5)
)
legend(x= 0.06, y = 0.108, legend = c(unique(as.character(nox_blenny.habitat$habitat))) , 
       pch = 21, pt.cex = 1.5, col = "black", pt.bg = c(unique(as.character(nox_blenny.habitat$habitat.col)))   )
title(main = "Habitat- Whole Fish, No Xiphasia")
#
#'
### Phylogenetic ANOVA ##
gdf_nox.wf.habitat <- geomorph.data.frame(coords =nox_wf.coords_aligned_sppaves, phy=nox_blenny.phylo.pruned,
                                           blenny.habitat = nox_blenny.habitat$habitat) #dataframe
attributes(gdf_nox.wf.habitat) #double-check
summary(procD.pgls(coords ~ blenny.habitat, phy = phy, data = gdf_nox.wf.habitat)) #phylogenetic ANOVA
#' No significant difference of body shape between species that occupy different habitats (p-value > 0.3),
#' same as in the full dataset.
#'
###########################################################################################################
######################################## Convergence tests ################################################
#' Finally, we will test for convergent body shape evolution associated with tidal zone using the package "convevol"
#'
## excract first 4 principal component axes####
#'
yesx_wf.coords_aligned_sppaves.alt.pca.pc1pc2pc3pc4 <- cbind(yesx_wf.coords_aligned_sppaves.alt.pca$x[,1],yesx_wf.coords_aligned_sppaves.alt.pca$x[,2],yesx_wf.coords_aligned_sppaves.alt.pca$x[,3],yesx_wf.coords_aligned_sppaves.alt.pca$x[,4])
colnames(yesx_wf.coords_aligned_sppaves.alt.pca.pc1pc2pc3pc4) <- c("PC1","PC2", "PC3", "PC4")
yesx_wf.coords_aligned_sppaves.alt.pca.pc1pc2pc3pc4
#'
## Make sure names in PCA data match phylogeny
#'
name.check(blenny.phylo.pruned, yesx_wf.coords_aligned_sppaves.alt.pca.pc1pc2pc3pc4)
#'
###### With Xiphasia #####
#'
#' First, define convergent tips
#'
convtips<-c("Omobranchus_anolius", "Entomacrodus_striatus", "Entomacrodus_niuafoouensis", "Entomacrodus_sealei", "Praealticus_poptae", "Rhabdoblennius_snowi", "Entomacrodus_decussatus", "Istiblennius_edentulus", "Chasmodes_bosquianus", "Salarias_sinuosus", "Rhabdoblennius_nitidus", "Praealticus_margaritarius", "Praealticus_tanegasimae", "Nannosalarias_nativitatis", "Omobranchus_punctatus", "Blenniella_bilitonensis", "Entomacrodus_nigricans", "Omobranchus_obliquus", "Scartichthys_viridis", "Blenniella_periophthalmus", "Omobranchus_elegans", "Omobranchus_fasciolatoceps", "Entomacrodus_stellifer", "Scartella_emarginata", "Microlipophrys_dalmatinus", "Cirrisalarias_bunares", "Aidablennius_sphynx", "Microlipophrys_canevae", "Lipophrys_pholis", "Parablennius_gattorugine", "Parablennius_incognitus", "Parablennius_parvicornis", "Parablennius_ruber", "Parablennius_sanguinolentus", "Parablennius_zvonimiri", "Lipophrys_trigloides", "Scartella_cristata", "Istiblennius_dussumieri", "Omobranchus_banditus", "Antennablennius_bifilum", "Hypsoblennius_hentz")
#'
#' run analysis to get observed C values
answerIntertidal<-convrat(blenny.phylo.pruned, yesx_wf.coords_aligned_sppaves.alt.pca.pc1pc2pc3pc4, convtips)
answerIntertidal
#'
#' Now determine statistical significance
Significance_Intertidal<-convratsig(blenny.phylo.pruned, yesx_wf.coords_aligned_sppaves.alt.pca.pc1pc2pc3pc4, convtips, 50)
Significance_Intertidal
#'  
#'
###### Run analyses without Xiphasia #####
#'
#' drop additional tip
#'
phyl_NoXiphasia<-drop.tip(blenny.phylo.pruned, "Xiphasia_setifer")
#'
#' remove Xiphasia setifer from dataframe
#'
yesx_wf.coords_aligned_sppaves.alt.pca.pc1pc2pc3pc4_NoXiphasia<-yesx_wf.coords_aligned_sppaves.alt.pca.pc1pc2pc3pc4[-2,]
#'
name.check(phyl_NoXiphasia, yesx_wf.coords_aligned_sppaves.alt.pca.pc1pc2pc3pc4_NoXiphasia)
#'
#' run analysis to get observed C values
#'
answerIntertidal_NoXiphasia<-convrat(phyl_NoXiphasia, yesx_wf.coords_aligned_sppaves.alt.pca.pc1pc2pc3pc4_NoXiphasia, convtips)
answerIntertidal_NoXiphasia
#'
#' Now determine statistical significance
Significance_Intertidal_NoXiphasia<-convratsig(phyl_NoXiphasia, yesx_wf.coords_aligned_sppaves.alt.pca.pc1pc2pc3pc4_NoXiphasia, convtips, 80)
Significance_Intertidal_NoXiphasia
#'
############################### Shape disparity ################################################################
#' 
morphol.disparity(coords~1, groups=~blenny.habitat, data=gdf_yesx.wf.habitat, iter=10000)
#' 
############################### Size evolution ################################################################
#'
#'
##### 
# Maximum resported standard length vector
#####
Size<-as.vector(blenny.habitat$MaxSL)
Size
names(Size)<-(blenny.habitat[,1])
Size
#'
#'
##### 
# Maximum resported standard length vector
#####
#'
GroupVector<-blenny.habitat$habitat
GroupVector
names(GroupVector)<-(blenny.habitat[,1])
GroupVector
#'
##### 
# Prune tree
#####
#'
SizeTree <- drop.tip(blenny.phylo.pruned, c("Alticus_saliens", "Blenniella_caudolineata", "Cirripectes_quagga", "Glyptoparus_delicatulus", "Omobranchus_loxozonus", "Parablennius_yatabei", "Plagiotremus_laudandus", "Salarias_fasciatus", "Salarias_luctuosus"))
SizeTree
#'
name.check(SizeTree, Size)
#'
##### 
# Run phylogenetic ANOVA
#####
#'
SizeANOVA<-phylANOVA(SizeTree, GroupVector, Size, nsim=1000, posthoc=TRUE, p.adj="holm")
SizeANOVA
#'
############################### Size disparity ################################################################
#' 
#'
SizeDF <- geomorph.data.frame(coords = Size, phy=SizeTree, blenny.habitat = blenny.habitat$habitat) #dataframe

morphol.disparity(coords~1, groups=~blenny.habitat, data=SizeDF, iter=1000)
