# Supplementary material for: Patterns of Body Shape Diversity and Evolution in Intertidal and Subtidal Lineages of Combtooth Blennies (Blenniidae)
Source: Integr Org Biol. 2021 Mar 16;3(1):obab004. doi: 10.1093/iob/obab004 (PMC8077888; doi:10.1093/iob/obab004)
Supplement: obab004_Supplementary_Data [file obab004_supplementary_data.zip › SupplementaryInformation1.02_Buseretal2017_customfunctions.R]

#' R script of custom functions to accompany the manuscript, "2D or not 2D? 
#' Testing the utility of 2D vs 3D landmark data in geometric morphometrics 
#' of the sculpin subfamily Oligocottinae (Pisces; Cottoidea) by Thaddaeus 
#' J. Buser, Brian L. Sidlauskas, and Adam P. Summers. 
#' Submitted to the Anatomical Record in May 2017.
#' 
#' Running title: "2D vs 3D geometrics morphometrics of sculpins"
#' 
#' Corresponding author: T.J. Buser    
#' email: BuserT@OregonState.edu
#' 
#' 
#' Custom functions:
#' 
#' 
######## Species Average for landmark data ###############
#'
#requires two variables:
# 1) "classifier" - must be an n by 2 matrix, with "ID" as the first column header
#' and "Species" as the second column header. Each row should contain the information
#' for a given specimen, such that "ID" is the entry in the array (see below) for that 
#' individual, and "Species" is the species of that inividual.
#' 2) "aligned.coords" - must be a p x k x n array of procrustes-aligned landmark data. 
#' Where "p" is the number of landmarks, "k" is the number of landmark dimensions 
#' (i.e., "2" or "3"), and "n" is the number of specimens. This format is the default 
#' output for the procrustes alignment functions found in the package "geomorph," 
#' specifically "gpagen()" and "bilat.symmetry." For gpagen, you'll need to specify the
#' "$coords" componenet of the functions output, for bilat.symmetry, you'll need to 
#' specify either "$symm.shape" or "$asymm.shape."
#'
#'
#'
my.landmark.species.average <- function(classifier, aligned.coords){
#'  
  require(geomorph)
  # Number of species
  species.n <- as.character(unique(classifier$Species))
  
  # Set up an array to hold the data for each species
  # Need the number of coordinates, dimensions, and species
  #pick the first entry to get coordinates and dimensions
  dummy.dim <- aligned.coords[,,1] 
  #set up array with appropriate attributes
  coords.array <- array(0, dim = c(nrow(dummy.dim), ncol(dummy.dim), length(species.n)))   #do this only the first time
  #label with species names
  dimnames(coords.array) <- list(c(), c(), c(species.n))  #do this only the first time
  
  
  #### loop section
  #i <-1
  
  for(i in 1:length(species.n)){
    # Species to be worked on for loop i
    fish.sp <-classifier[classifier$Species==species.n[i],]  ##
    if(length(fish.sp$ID)==1){
      dummy1 <- as.numeric(row.names(fish.sp))
      species.coords <- aligned.coords[,,c(dummy1)]
      coords.array[,,species.n[i]] <- species.coords
    }
    else{
      # Rows containing relevant species
      dummy1 <- as.numeric(row.names(fish.sp))                  ## 
      # Array of coordinate data for each individual of pertinent species
      species.coords <- aligned.coords[,,c(dummy1)]           ##
      # matrix of average coordinates data for pertinent species
      mean.species.coords <- mshape(species.coords)            ##
      # put the data in its appropriate place in the array (i.e., for the pert. species)
      coords.array[,,species.n[i]] <- mean.species.coords ##
    }
  }
  print(coords.array)
}
#'
#' Proper syntax for using the function:
#' my.landmark.species.average(classifier = , aligned.coords = )
#' 
#' 
#' 
#' 
########## End #####################
#'
#
##################### Convert MorphoJ landmark data (2D matrix) into 3D array format ########
#'
#' Function for converting MorphoJ landmark data output into an array format that is readable
#' by functions in the package "geomorph." 
#'
MorphoJ.Convert <- function(num.landmarks, num.dimensions, coordinate.data){
  
  test.array <- array(0, dim = c(num.landmarks, num.dimensions, nrow(coordinate.data)))   #do this only the first time
  dummy.names <- as.character(row.names(coordinate.data))
  dimnames(test.array) <- list(c(), c(), c(dummy.names))
  
  for(i in 1:length(dummy.names)){
    species.matrix <- matrix(as.numeric(coordinate.data[dummy.names[i],]), nrow = num.landmarks, ncol = num.dimensions, byrow = T)
    test.array[,,dummy.names[i]] <- species.matrix   
  }
  return(test.array)
}
#'
#'
#' Proper syntax for using the function:
#' MorphoJ.Convert(num.landmarks = , num.dimensions = , coordinate.data = )
#'
#'
#'
############### End #################
#'
#'
#'
########################################################
#
############ Pairwise Procrustes distance matrix generator function ##################
#
# "data.array"  must be a p x k x n array of procrustes-aligned landmark data. 
#' Where "p" is the number of landmarks, "k" is the number of landmark dimensions 
#' (i.e., "2" or "3"), and "n" is the number of specimens. This format is the default 
#' output for the procrustes alignment functions found in the package "geomorph," 
#' specifically "gpagen()" and "bilat.symmetry." For gpagen, you'll need to specify the
#' "$coords" componenet of the functions output, for bilat.symmetry, you'll need to 
#' specify either "$symm.shape" or "$asymm.shape."
#
########################################################
#
proc.dist.matrix <- function(data.array){
  
  name.dummy <- dimnames(data.array)
  length(name.dummy[[3]])
  name.vector <- name.dummy[[3]]
  comp.matrix <- matrix(data = 0, length(name.dummy[[3]]), length(name.dummy[[3]]))
  row.names(comp.matrix) <- name.dummy[[3]]
  colnames(comp.matrix) <- name.dummy[[3]]
  
  for (i in 1:length(name.vector)){
    #i = 1
    for (j in 1:length(name.vector)){
      #j = 6
      
      comp.matrix[i,j] <- procdist(data.array[,,name.vector[[i]]], data.array[,,name.vector[[j]]])
      
    }
  }
  return(comp.matrix)
}

#'
######## End ##############
#'
#'
#'
################# Procrustes distance from average shape ###############
#'
#'
#' Function for calculating a matrix of pairwise comparisons of procrustes
#' distance from one shape (in a group) to the mean shape (for said group).
#'
#' Function input is a 3D array of procrustes-aligned landmark coordinate
#' data. 
#'
proc.dist.from.ave <- function(data.array){
  
  ave.shape <- mshape(data.array)
  name.dummy <- dimnames(data.array)
  name.vector <- name.dummy[[3]]
  comp.matrix <- matrix(data = 0, nrow = 1, ncol = length(name.dummy[[3]]))
  row.names(comp.matrix) <- c("Average_shape")
  colnames(comp.matrix) <- name.dummy[[3]]
  
  
  for (j in 1:length(name.vector)){
    
    comp.matrix[,j] <- procdist(ave.shape, data.array[,,name.vector[[j]]])
    
  }
  
  return(comp.matrix)
}
#'
#'
#'
############ End ##############
#'
#'
#'
