# Supplementary material for: Patterns of Body Shape Diversity and Evolution in Intertidal and Subtidal Lineages of Combtooth Blennies (Blenniidae)
Source: Integr Org Biol. 2021 Mar 16;3(1):obab004. doi: 10.1093/iob/obab004 (PMC8077888; doi:10.1093/iob/obab004)
Supplement: obab004_Supplementary_Data [file obab004_supplementary_data.zip › SupplementaryInformation1.03_Hundt_Simons2018_Bleniidae.tre]

#NEXUS
[written Mon Sep 04 09:59:22 PDT 2017 by Mesquite  version 3.2+ (build 811) at Thaddaeuss-MacBook-Pro.local/192.168.0.2]

BEGIN TAXA;
	TITLE Taxa;
	DIMENSIONS NTAX=171;
	TAXLABELS
		'Praealticus_striatus' 'Omobranchus_germaini' 'Alticus_monochrus' 'Microlipophrys_nigriceps' 'Chaenopsis_alepidota' 'Chromis_cyanea' 'Diademichthys_lineatus' 'Enchelyurus_flavipes' 'Blenniella_cyanostigma' 'Blenniella_interrupta' 'Gillellus_semicinctus' 'Gobiesox_maeandricus' 'Gramma_loreto' 'Omobranchus_anolius' 'Xiphasia_setifer' 'Istiblennius_meleagris' 'Parablennius_intermedius' 'Petroscirtes_lupus' 'Blenniella_gibbifrons' 'Praealticus_caesius' 'Entomacrodus_caudofasciatus' 'Alticus_arnoldorum' 'Entomacrodus_striatus' 'Entomacrodus_niuafoouensis' 'Entomacrodus_sealei' 'Praealticus_poptae' 'Praealticus_labrovittatus' 'Meiacanthus_atrodorsalis' 'Labrisomus_nuchipinni' 'Rhabdoblennius_snowi' 'Petroscirtes_mitratus' 'Plagiotremus_tapeinosoma' 'Salarias_fasciatus' 'Glyptoparus_delicatulus' 'Blenniella_chrysospilos' 'Cirripectes_quagga' 'Cirripectes_polyzona' 'Enneapterygius_minutus' 'Ecsenius_opsifrontalis' 'Ecsenius_bicolor' 'Cirripectes_variolosus' 'Entomacrodus_decussatus' 'Istiblennius_edentulus' 'Blenniella_caudolineata' 'Blenniella_paula' 'Chasmodes_saburrae' 'Chasmodes_bosquianus' 'Salarias_sinuosus' 'Salarias_luctuosus' 'Omobranchus_loxozonus' 'Plagiotremus_rhinorhynchos' 'Petroscirtes_springeri' 'Ecsenius_namiyei' 'Petroscirtes_breviceps' 'Ecsenius_lineatus' 'Rhabdoblennius_nitidus' 'Praealticus_margaritarius' 'Praealticus_tanegasimae' 'Nannosalarias_nativitatis' 'Entomacrodus_thalassinus?' 'Cirripectes_castaneus' 'Ecsenius_yaeyamaensis' 'Andamia_tetradactylus' 'Istiblennius_lineatus' 'Omobranchus_longispinis' 'Omobranchus_punctatus' 'Exallias_brevis' 'Enchelyurus_kraussii' 'Salarias_holomelas' 'Aspidontus_taeniatus' 'Meiacanthus_kamoharai' 'Blenniella_bilitonensis' 'Hypleurochilus_geminatus' 'Ophioblennius_macclurei' 'Entomacrodus_nigricans' 'Omobranchus_obliquus' 'Chasmodes_longimaxilla' 'Scartichthys_viridis' 'Plagiotremus_laudandus' 'Blenniella_periophthalmus' 'Alticus_saliens' 'Stanulus_talboti' 'Crossosalarias_macrospilus' 'Omobranchus_elegans' 'Omobranchus_fasciolatoceps' 'Entomacrodus_stellifer' 'Parablennius_yatabei' 'Scartella_emarginata' 'Microlipophrys_dalmatinus' 'Meiacanthus_nigrolineatus' 'Alloblennius_pictus' 'Ecsenius_frontalis' 'Ecsenius_aroni' 'Microlipophrys_caboverdensis' 'Parablennius_salensis' 'Scartella_caboverdiana' 'Entomacrodus_cadenati' 'Stanulus_sp.' 'Salarias_alboguttatus' 'Ecsenius_mandibularis' 'Ecsenius_stictus' 'Omobranchus_elongatus' 'Cirripectes_sp15a' 'Cirripectes_sp10a' 'Exallias_brevis?' 'Cirripectes_sp13a' 'Cirripectes_polyzona?' 'Salarias_fasciatus?' 'Alticus_anjouanae' 'Entomacrodus_striatus?' 'Entomacrodus_thalassinus2?' 'Entomacrodus_vermiculatus' 'Cirripectes_sp10a2' 'Cirripectes_castaneus?' 'Mimoblennius_atrocinctus' 'Praealticus_bilineatus' 'Meiacanthus_grammistes' 'Blenniella_periophthalmus?' 'Andamia_reyi' 'Alticus_monochrus2' 'Stanulus_seychellensis' 'Cirripectes_polyzona-Taiwan?' 'Cirripectes_filamentosus?' 'Cirripectes_filamentosus2?' 'Omobranchus_punctatus?' 'Omobranchus_rotundiceps' 'Cirrisalarias_bunares' 'Neoclinus_okazakii' 'Entomacrodus_thalassinus' 'Aspidontus_dussumieri' 'Ecsenius_oculus' 'Entomacrodus_epalzeocheilos' 'Labrisomus_multiporosus' 'Salaria_pavo' 'Coryphoblennius_galerita' 'Aidablennius_sphynx' 'Blennius_ocellaris' 'Microlipophrys_canevae' 'Lipophrys_pholis' 'Parablennius_gattorugine' 'Parablennius_incognitus' 'Parablennius_parvicornis' 'Parablennius_pilicornis' 'Parablennius_rouxi' 'Parablennius_ruber' 'Parablennius_sanguinolentus' 'Parablennius_zvonimiri' 'Lipophrys_trigloides' 'Parablennius_tentacularis' 'Petroscirtes_breviceps2' 'Hypsoblennius_sordidus' 'Scartichthys_crapulatus' 'Scartichthys_gigas' 'Scartichthys_variolatus' 'Hypleurochilus_fissicornis' 'Ophioblennius_atlanticus' 'Opistognathus_aurifrons' 'Scartella_cristata' 'Meiacanthus_oualanensis' 'Ecsenius_bimaculatus' 'Salarias_ramosus' 'Ecsenius_stigmatura' 'Istiblennius_dussumieri' blennyremove 'Pereulixia_kosiensis' 'Omobranchus_banditus' 'Antennablennius_bifilum' 'Antennablennius_australis' 'Parablennius_tasmanianus' 'Salaria_fluviatilis' 'Hypsoblennius_hentz' 
	;

END;


BEGIN TREES;
	Title 'Trees from "chpt_3_final_mod.tre"';
	LINK Taxa = Taxa;
	TRANSLATE
[0] 		1 'Praealticus_striatus',
[1] 		2 'Omobranchus_germaini',
[2] 		3 'Alticus_monochrus',
[3] 		4 'Microlipophrys_nigriceps',
[4] 		5 'Chaenopsis_alepidota',
[5] 		6 'Chromis_cyanea',
[6] 		7 'Diademichthys_lineatus',
[7] 		8 'Enchelyurus_flavipes',
[8] 		9 'Blenniella_cyanostigma',
[9] 		10 'Blenniella_interrupta',
[10] 		11 'Gillellus_semicinctus',
[11] 		12 'Gobiesox_maeandricus',
[12] 		13 'Gramma_loreto',
[13] 		14 'Omobranchus_anolius',
[14] 		15 'Xiphasia_setifer',
[15] 		16 'Istiblennius_meleagris',
[16] 		17 'Parablennius_intermedius',
[17] 		18 'Petroscirtes_lupus',
[18] 		19 'Blenniella_gibbifrons',
[19] 		20 'Praealticus_caesius',
[20] 		21 'Entomacrodus_caudofasciatus',
[21] 		22 'Alticus_arnoldorum',
[22] 		23 'Entomacrodus_striatus',
[23] 		24 'Entomacrodus_niuafoouensis',
[24] 		25 'Entomacrodus_sealei',
[25] 		26 'Praealticus_poptae',
[26] 		27 'Praealticus_labrovittatus',
[27] 		28 'Meiacanthus_atrodorsalis',
[28] 		29 'Labrisomus_nuchipinni',
[29] 		30 'Rhabdoblennius_snowi',
[30] 		31 'Petroscirtes_mitratus',
[31] 		32 'Plagiotremus_tapeinosoma',
[32] 		33 'Salarias_fasciatus',
[33] 		34 'Glyptoparus_delicatulus',
[34] 		35 'Blenniella_chrysospilos',
[35] 		36 'Cirripectes_quagga',
[36] 		37 'Cirripectes_polyzona',
[37] 		38 'Enneapterygius_minutus',
[38] 		39 'Ecsenius_opsifrontalis',
[39] 		40 'Ecsenius_bicolor',
[40] 		41 'Cirripectes_variolosus',
[41] 		42 'Entomacrodus_decussatus',
[42] 		43 'Istiblennius_edentulus',
[43] 		44 'Blenniella_caudolineata',
[44] 		45 'Blenniella_paula',
[45] 		46 'Chasmodes_saburrae',
[46] 		47 'Chasmodes_bosquianus',
[47] 		48 'Salarias_sinuosus',
[48] 		49 'Salarias_luctuosus',
[49] 		50 'Omobranchus_loxozonus',
[50] 		51 'Plagiotremus_rhinorhynchos',
[51] 		52 'Petroscirtes_springeri',
[52] 		53 'Ecsenius_namiyei',
[53] 		54 'Petroscirtes_breviceps',
[54] 		55 'Ecsenius_lineatus',
[55] 		56 'Rhabdoblennius_nitidus',
[56] 		57 'Praealticus_margaritarius',
[57] 		58 'Praealticus_tanegasimae',
[58] 		59 'Nannosalarias_nativitatis',
[59] 		60 'Entomacrodus_thalassinus?',
[60] 		61 'Cirripectes_castaneus',
[61] 		62 'Ecsenius_yaeyamaensis',
[62] 		63 'Andamia_tetradactylus',
[63] 		64 'Istiblennius_lineatus',
[64] 		65 'Omobranchus_longispinis',
[65] 		66 'Omobranchus_punctatus',
[66] 		67 'Exallias_brevis',
[67] 		68 'Enchelyurus_kraussii',
[68] 		69 'Salarias_holomelas',
[69] 		70 'Aspidontus_taeniatus',
[70] 		71 'Meiacanthus_kamoharai',
[71] 		72 'Blenniella_bilitonensis',
[72] 		73 'Hypleurochilus_geminatus',
[73] 		74 'Ophioblennius_macclurei',
[74] 		75 'Entomacrodus_nigricans',
[75] 		76 'Omobranchus_obliquus',
[76] 		77 'Chasmodes_longimaxilla',
[77] 		78 'Scartichthys_viridis',
[78] 		79 'Plagiotremus_laudandus',
[79] 		80 'Blenniella_periophthalmus',
[80] 		81 'Alticus_saliens',
[81] 		82 'Stanulus_talboti',
[82] 		83 'Crossosalarias_macrospilus',
[83] 		84 'Omobranchus_elegans',
[84] 		85 'Omobranchus_fasciolatoceps',
[85] 		86 'Entomacrodus_stellifer',
[86] 		87 'Parablennius_yatabei',
[87] 		88 'Scartella_emarginata',
[88] 		89 'Microlipophrys_dalmatinus',
[89] 		90 'Meiacanthus_nigrolineatus',
[90] 		91 'Alloblennius_pictus',
[91] 		92 'Ecsenius_frontalis',
[92] 		93 'Ecsenius_aroni',
[93] 		94 'Microlipophrys_caboverdensis',
[94] 		95 'Parablennius_salensis',
[95] 		96 'Scartella_caboverdiana',
[96] 		97 'Entomacrodus_cadenati',
[97] 		98 'Stanulus_sp.',
[98] 		99 'Salarias_alboguttatus',
[99] 		100 'Ecsenius_mandibularis',
[100] 		101 'Ecsenius_stictus',
[101] 		102 'Omobranchus_elongatus',
[102] 		103 'Cirripectes_sp15a',
[103] 		104 'Cirripectes_sp10a',
[104] 		105 'Exallias_brevis?',
[105] 		106 'Cirripectes_sp13a',
[106] 		107 'Cirripectes_polyzona?',
[107] 		108 'Salarias_fasciatus?',
[108] 		109 'Alticus_anjouanae',
[109] 		110 'Entomacrodus_striatus?',
[110] 		111 'Entomacrodus_thalassinus2?',
[111] 		112 'Entomacrodus_vermiculatus',
[112] 		113 'Cirripectes_sp10a2',
[113] 		114 'Cirripectes_castaneus?',
[114] 		115 'Mimoblennius_atrocinctus',
[115] 		116 'Praealticus_bilineatus',
[116] 		117 'Meiacanthus_grammistes',
[117] 		118 'Blenniella_periophthalmus?',
[118] 		119 'Andamia_reyi',
[119] 		120 'Alticus_monochrus2',
[120] 		121 'Stanulus_seychellensis',
[121] 		122 'Cirripectes_polyzona-Taiwan?',
[122] 		123 'Cirripectes_filamentosus?',
[123] 		124 'Cirripectes_filamentosus2?',
[124] 		125 'Omobranchus_punctatus?',
[125] 		126 'Omobranchus_rotundiceps',
[126] 		127 'Cirrisalarias_bunares',
[127] 		128 'Neoclinus_okazakii',
[128] 		129 'Entomacrodus_thalassinus',
[129] 		130 'Aspidontus_dussumieri',
[130] 		131 'Ecsenius_oculus',
[131] 		132 'Entomacrodus_epalzeocheilos',
[132] 		133 'Labrisomus_multiporosus',
[133] 		134 'Salaria_pavo',
[134] 		135 'Coryphoblennius_galerita',
[135] 		136 'Aidablennius_sphynx',
[136] 		137 'Blennius_ocellaris',
[137] 		138 'Microlipophrys_canevae',
[138] 		139 'Lipophrys_pholis',
[139] 		140 'Parablennius_gattorugine',
[140] 		141 'Parablennius_incognitus',
[141] 		142 'Parablennius_parvicornis',
[142] 		143 'Parablennius_pilicornis',
[143] 		144 'Parablennius_rouxi',
[144] 		145 'Parablennius_ruber',
[145] 		146 'Parablennius_sanguinolentus',
[146] 		147 'Parablennius_zvonimiri',
[147] 		148 'Lipophrys_trigloides',
[148] 		149 'Parablennius_tentacularis',
[149] 		150 'Petroscirtes_breviceps2',
[150] 		151 'Hypsoblennius_sordidus',
[151] 		152 'Scartichthys_crapulatus',
[152] 		153 'Scartichthys_gigas',
[153] 		154 'Scartichthys_variolatus',
[154] 		155 'Hypleurochilus_fissicornis',
[155] 		156 'Ophioblennius_atlanticus',
[156] 		157 'Opistognathus_aurifrons',
[157] 		158 'Scartella_cristata',
[158] 		159 'Meiacanthus_oualanensis',
[159] 		160 'Ecsenius_bimaculatus',
[160] 		161 'Salarias_ramosus',
[161] 		162 'Ecsenius_stigmatura',
[162] 		163 'Istiblennius_dussumieri',
[163] 		164 blennyremove,
[164] 		165 'Pereulixia_kosiensis',
[165] 		166 'Omobranchus_banditus',
[166] 		167 'Antennablennius_bifilum',
[167] 		168 'Antennablennius_australis',
[168] 		169 'Parablennius_tasmanianus',
[169] 		170 'Salaria_fluviatilis',
[170] 		171 'Hypsoblennius_hentz';
	TREE TREE1 = (((((157:0.05558219828436486,13:0.05558219828436486):0.018370787044927152,(12:0.03326751509571191,7:0.03326751509571191):0.0406854702335801):0.004892746543679022,6:0.07884573187297184):0.014467861230726978,((((((((90:0.0008384152341788867,(28:0.00046398763135720167,159:0.0004639876313571184):0.00037442760282178217):0.0015693669395550197,(117:0.00038635821592913205,71:0.00038635821592913205):0.002021423957804802):0.02867952241612215,(15:0.024788211108378456,(51:0.01731365855870365,(79:0.00884099117283435,32:0.00884099117283435):0.008472667385869312):0.007474552549674794):0.006299093481477613):0.0024977095855115497,((70:0.010153535331921752,130:0.010153535331921752):0.013658941789143744,((52:0.01730248631398721,((54:0.0010240879008001982,150:0.0010240879008001982):0.0015807868926544025,18:0.0026048747934547256):0.01469761152053247):0.002689196738880295,31:0.019991683052867505):0.0038207940681979913):0.00977253705430211):0.016268465544003394,(((85:0.016654670648105017,((65:0.013583293030582026,((125:0.006030479969140863,66:0.006030479969140863):0.002307693590150983,166:0.008338173559291305):0.005245119471291006):0.0022949025815114793,((2:0.005561392556176416,(50:0.004033810330527382,76:0.004033810330527382):0.0015275822256490268):0.0018347064249013,(102:0.0041756300309247416,126:0.0041756300309247416):0.003220468950153099):0.008482096631016178):0.0007764750360111233):0.008378341497487882,(84:0.016188484124103494,14:0.016188484124103508):0.008844528021488995):0.01815137404134251,(68:0.010961360997645012,8:0.010961360997645012):0.03222302518929002):0.006669093532435999):0.004662744617553838,((((136:0.017689630795511092,((89:0.00433356112067769,94:0.00433356112067769):0.004916269591077792,(4:0.0025845525477479828,138:0.0025845525477479828):0.006665278164007499):0.00843980008375561):0.00453530738922292,(135:0.00721375707154448,(148:0.0035301139981134683,139:0.0035301139981134683):0.0036836430734310116):0.015011181113189519):0.007698248789878473,137:0.02992318697461247):0.010634620574031507,((((134:0.02356453558019251,(170:0.022345346680243697,(((88:0.00216668381230075,158:0.0021666838123008333):0.0012551474661290363,96:0.0034218312784299668):0.01683505721930937,((151:0.007314406765919185,171:0.007314406765919185):0.007481410130973719,(46:0.0015897267517661698,(47:0.00010636631745936792,77:0.00010636631745938874):0.0014833604343068296):0.013206090145125991):0.005461071600846523):0.0020884581825049015):0.0012191888999483064):0.0035939661837380427,(((147:0.0081569936733778,141:0.008156993673377945):0.002959628248786518,((87:0.0011831726522100114,(17:0.0003448082042365047,169:0.0003448082042365047):0.0008383644479734095):0.007774505735050508,(73:0.001260182089141998,155:0.001260182089141998):0.007697496298118521):0.0021589435349039926):0.007404281704785486,((149:0.0035329449244606986,144:0.0035329449244606986):0.00804375774044274,(95:0.003429193274984539,143:0.003429193274984539):0.008147509389918893):0.006944200962046551):0.00863759813698066):0.0022343481464833573,(142:0.006714343365461388,146:0.006714343365461388):0.022678506544952008):0.0020387016787029866,(140:0.013472252356254953,145:0.013472252356254953):0.017959299232861443):0.009126255959527006):0.013958416788281844):0.006799956478723154,((((121:0.03839180718863851,((59:0.008951438274902107,(98:0.003997184153069426,82:0.003997184153069426):0.004954254121832764):0.02444516309278174,((161:0.010547674159133949,((48:0.0076247668733924676,(69:0.00628432186987378,(33:0.0025380850029632362,108:0.0025380850029632362):0.0037462368669105572):0.0013404450035186949):0.001454827909402795,(49:0.003761649411450685,99:0.003761649411450685):0.0053179453713445846):0.0014680793763386657):0.012799636855927554,34:0.02334731101506149):0.01004929035262249):0.004995205820954508):0.0034023611835665435,83:0.04179416837220504):0.002391516028504466,((((((42:0.003259807270086859,112:0.003259807270086859):0.0142001115035831,((86:0.012585146067426285,(19:0.009563744019016635,((((80:0.00032320390089501244,164:0.00032320390089501244):0.0008135022156847416,45:0.0011367061165798095):0.0027480186143195376,35:0.0038847247308994373):0.004130008832586053,(72:0.0039412022181996575,((118:0.0009931035167841037,10:0.0009931035167841037):0.001964026272896685,44:0.0029571297896807958):0.0009840724285186744):0.004073531345285826):0.0015490104555314077):0.0030214020484095397):0.001793352890165155,(16:0.008898925718211277,((163:0.0043710819723070185,(64:0.0005484123539383073,9:0.0005484123539383073):0.003822669618368628):0.0033009330211909646,43:0.007672014993497886):0.0012269107247135577):0.0054795732393799965):0.0030814198160791922):0.0033660245447824644,(((21:0.003517306966399285,((25:0.0013810946424607506,75:0.0013810946424607853):0.00044316949477728185,97:0.0018242641372379978):0.0016930428291611968):0.003606532909254119,(132:0.0019011762881879987,((110:0.0004090472556530847,23:0.0004090472556530986):0.0006179726708978456,24:0.0010270199265509442):0.0008741563616372142):0.005222663587465155):0.0019476286177892918,((60:0.0016171115517637502,129:0.0016171115517637225):0.0006250084040669013,111:0.0022421199558306446):0.006829348537611864):0.011754474825010013):0.004809925400229675,((((1:0.0013696274157360272,58:0.0013696274157360272):0.002484054241074743,27:0.0038536816568107285):0.005056929627926865,((26:0.0019248235033951025,(116:0.00045159173740454833,57:0.0004515917374045414):0.0014732317659907346):0.0011291364474299154,20:0.003053959950825205):0.005856651333912402):0.0032439727009379443,((119:0.00027465680032514456,63:0.00027465680032514456):0.007897081752853884,(22:0.001230367532145768,((81:0.0001289458343306099,120:0.0001289458343306099):0.0008206937293330704,(3:0.0003033366370482418,109:0.0003033366370482418):0.0006463029266154385):0.00028072796848207376):0.00694137102103333):0.003982845432496454):0.01348128473300704):0.0019337842089950236,((56:0.005368785445356385,30:0.005368785445356385):0.015537103125603254,127:0.020905888570959333):0.006663764356717769):0.0014005210428680998,((167:0.006611104481516847,168:0.006611104481516847):0.009957728336637897,(91:0.013596231368198798,115:0.013596231368198798):0.0029726014499552172):0.012401341152391103):0.015215510430163406):0.005795927428875025,((36:0.015943938865271,(((((106:0.00009728458750084268,113:0.00009728458750089819):0.0002501361327886392,107:0.00034742072028948884):0.0007984267889457677,(104:0.0007755705751212316,103:0.0007755705751212386):0.000370276934114018):0.00262365478583982,((124:0.0009134501889655339,(114:0.0003684352593084639,61:0.0003684352593084639):0.0005450149296570492):0.0010900841576656634,41:0.0020035343466314054):0.001765967948443782):0.0021092686171012287,(123:0.00028850807759538133,(122:0.0000984042225241552,37:0.00009840422252417602):0.00019010385507121919):0.005590262834580861):0.010065167953094985):0.009165406091389008,(((74:0.004836174770703909,156:0.004836174770703909):0.006472456616982626,((154:0.0008305216084720929,(78:0.0000971398571039811,152:0.0000971398571039811):0.0007333817513681326):0.0010396813332723132,153:0.001870202941744302):0.009438428445942018):0.011542355154287476,(105:0.00008036796969811133,67:0.00008036796969811133):0.02277061857227601):0.002258358414686003):0.024872266872924036):0.011334568986064456):0.0031960145694695935,(((((160:0.008810500417329219,100:0.008810500417329219):0.0035492661331813294,(131:0.006201548830156653,39:0.006201548830156653):0.006158217720353881):0.01350583618423087,((62:0.0007056099584839201,101:0.0007056099584839201):0.019986141538201406,(55:0.012504832345282067,(93:0.005179012379264415,92:0.005179012379264415):0.007325819966017839):0.008186919151402856):0.005173851238056495):0.0021767624488239386,(162:0.005368646515204516,(53:0.0031227689146240273,40:0.0031227689146240273):0.0022458776005804884):0.02267371866836084):0.03232488873478015,165:0.06036725391834604):0.004144941466772092):0.02880139771858041):0.021888453447522008,((11:0.06452682506336806,(5:0.05042834182354795,((29:0.004302716774314631,133:0.004302716774314631):0.03160527260082422,128:0.035907989375138394):0.014520352448408956):0.01409848323982011):0.015874219444374088,38:0.08040104450774413):0.03480100204347786);

END;


BEGIN NOTES;

	ALTTAXNAMES * UNTITLED  =  910876A 915195A ACM9 BPS_2947 Chaenopsis_alepidota Chromis_cyanea Diademichthys_lineatus Enchelyurus_flavipes GC_1 GC_2 Gillellus_semicinctus Gobiesox_maeandricus Gramma_loreto I40863_002_1 I41102_001 I41262_036_1 I45631_021 I45633_017 I46150_025 I46150_036 IS23 JFBM46263_1 JFBM46265_2 JFBM46266_2 JFBM46267_2 JFBM46268_2 JFBM46269_2 JFBM46273_2 JFBM46276_2 JFBM46351 JFBM46355_2 JFBM46357 JFBM46361 JFBM46367_2 JFBM46372 JFBM46373 JFBM46374_2 JFBM46377 JFBM46380_2 JFBM46381_2 JFBM46382_1 JFBM46399 JFBM46400_2 JFBM46401_2 JFBM46402_1 JFBM46414_2 JFBM46472_2 JFBM46708_2 JFBM46718_1 JFBM46719 JFBM46722_2 JFBM46723 JFBM46724_2 JFBM46725_1 JFBM46726_1 JFBM46728_2 JFBM46729_2 JFBM46730_1 JFBM46732_2 JFBM46733 JFBM46734_1 JFBM46735_2 JFBM46748_1 JFBM46750_2 JFBM46756_1 JFBM46757_2 JFBM46758_2 JFBM46759_2 JFBM46761_1 JFBM46767 JFBM46772 JFBM46775_1 JFBM46839_2 JFBM46840_1 JFBM46841 JFBM46842 JFBM46845 JFBM46846_2 JFBM47047 JFBM47048 JFBM47067_2 JFBM47098 JFBM47108_2 JFBM47136_1 JFBM47139_1 JFBM47142_1 JFBM47154_1 JFBM47159_2 JFBM47165 JFBM47173_2 JFBM47174 JFBM47175 JFBM47176 JFBM47279 JFBM47280 JFBM47282 JFBM47283 JFBM47284 JFBM47286 JFBM47287 JFBM47288 JFBM47680_1 JFBM47681_1 JFBM47684_1 JFBM47692_1 JFBM47694_1 JFBM47696_1 JFBM47699_1 JFBM47701_1 JFBM47706_1 JFBM47708_1 JFBM47713_1 JFBM47722_1 JFBM47725_1 JFBM47802_1 JFBM47806_1 JFBM47811_1 JFBM47812_1 JFBM47821_1 JFBM47839_1 JFBM47856_1 JFBM47858_1 JFBM47860_1 JFBM47861_1 JFBM48052_1 JFBM48149_1 KAUM38350 KAUM38351 KAUM38353 KAUM38384 KAUM38698 LAF3 Labrisomus_multiporosus MNHN2003_1994 MNHN2004_1511 MNHN2012_0219 MNHN2012_0221 MNHN2012_0223 MNHN2012_0226 MNHN2012_0229 MNHN2012_0237 MNHN2012_0238 MNHN2012_0240 MNHN2012_0242 MNHN2012_0243 MNHN2012_0246 MNHN2012_0247 MNHN2012_0249 MNHN2012_0406 Meiacanthus_grammistes NewChile10 NewChile15 NewChile17 NewChile19 NewChile21 Ophioblennius_atlanticus Opistognathus_aurifrons PJH10_1_1 Pet001 Pet003 Pet005 Pet007 SAIB83070_2 SAIB83079 SAIB83085 SAIB83087_1 SAIB83090_2 SAIB86365 SAMAF12607 Salaria_fluv VIMS10_78;

END;

Begin MESQUITE;
		MESQUITESCRIPTVERSION 2;
		TITLE AUTO;
		tell ProjectCoordinator;
		timeSaved 1504544362206;
		getEmployee #mesquite.minimal.ManageTaxa.ManageTaxa;
		tell It;
			setID 0 1258490983761619823;
		endTell;
		getWindow;
		tell It;
			suppress;
			setResourcesState false false 379;
			setPopoutState 300;
			setExplanationSize 0;
			setAnnotationSize 0;
			setFontIncAnnot 0;
			setFontIncExp 0;
			setSize 1019 575;
			setLocation -14 49;
			setFont SanSerif;
			setFontSize 10;
			getToolPalette;
			tell It;
			endTell;
			desuppress;
		endTell;
		getEmployee  #mesquite.minimal.ManageTaxa.ManageTaxa;
		tell It;
			showTaxa #1258490983761619823 #mesquite.lists.TaxonList.TaxonList;
			tell It;
				setTaxa #1258490983761619823;
				getWindow;
				tell It;
					newAssistant  #mesquite.lists.TaxonListCurrPartition.TaxonListCurrPartition;
					newAssistant  #mesquite.lists.TaxonListArchivedName.TaxonListArchivedName;
					setExplanationSize 30;
					setAnnotationSize 20;
					setFontIncAnnot 0;
					setFontIncExp 0;
					setSize 640 503;
					setLocation -14 49;
					setFont SanSerif;
					setFontSize 10;
					getToolPalette;
					tell It;
						setTool mesquite.lists.TaxonList.TaxonListWindow.arrow;
					endTell;
					setActive;
				endTell;
				showWindow;
				getEmployee #mesquite.lists.ColorTaxon.ColorTaxon;
				tell It;
					setColor Red;
					removeColor off;
				endTell;
				getEmployee #mesquite.lists.TaxonListAnnotPanel.TaxonListAnnotPanel;
				tell It;
					togglePanel off;
				endTell;
			endTell;
		endTell;
		endTell;
end;
