# Supplementary material for: Patterns of Body Shape Diversity and Evolution in Intertidal and Subtidal Lineages of Combtooth Blennies (Blenniidae)
Source: Integr Org Biol. 2021 Mar 16;3(1):obab004. doi: 10.1093/iob/obab004 (PMC8077888; doi:10.1093/iob/obab004)
Supplement: obab004_Supplementary_Data [file obab004_supplementary_data.zip › SupplementaryInformation1.04_Blenniidae_habitatdata.csv]

	Species	Family	Clade1	Clade1.col	Clade2	Clade2.col	Fangtooth	Fangtooth.col	Genus	Genus.num	Genus.col	substrate	substrate.col	water_column	water.col	habitat	habitat.col
Aidablennius_sphynx	Aidablennius_sphynx	Blenniidae	Springerichthys	darkgreen	Almadablennius	cadetblue4	Other	coral4	Aidablennius	1	antiquewhite	HARD	darkred	benthic	burlywood4	intertidal	cyan3
Blennius_ocellaris	Blennius_ocellaris	Blenniidae	Springerichthys	darkgreen	Almadablennius	cadetblue4	Other	coral4	Blennius	6	aquamarine	SOFT	antiquewhite	benthic	burlywood4	subtidal	blue4
Chasmodes_bosquianus	Chasmodes_bosquianus	Blenniidae	Springerichthys	darkgreen	Almadablennius	cadetblue4	Other	coral4	Chasmodes	7	chartreuse1	BOTH	burlywood1	benthic	burlywood4	intertidal	cyan3
Hypsoblennius_hentz	Hypsoblennius_hentz	Blenniidae	Springerichthys	darkgreen	Almadablennius	cadetblue4	Other	coral4	Hypsoblennius	18	deeppink	BOTH	burlywood1	benthic	burlywood4	intertidal	cyan3
Lipophrys_pholis	Lipophrys_pholis	Blenniidae	Springerichthys	darkgreen	Almadablennius	cadetblue4	Other	coral4	Lipophrys	20	deepskyblue1	HARD	darkred	benthic	burlywood4	intertidal	cyan3
Lipophrys_trigloides	Lipophrys_trigloides	Blenniidae	Springerichthys	darkgreen	Almadablennius	cadetblue4	Other	coral4	Lipophrys	20	deepskyblue1	HARD	darkred	benthic	burlywood4	intertidal	cyan3
Microlipophrys_canevae	Microlipophrys_canevae	Blenniidae	Springerichthys	darkgreen	Almadablennius	cadetblue4	Other	coral4	Microlipophrys	22	darkorange	HARD	darkred	benthic	burlywood4	intertidal	cyan3
Microlipophrys_dalmatinus	Microlipophrys_dalmatinus	Blenniidae	Springerichthys	darkgreen	Almadablennius	cadetblue4	Other	coral4	Microlipophrys	22	darkorange	HARD	darkred	benthic	burlywood4	intertidal	cyan3
Parablennius_gattorugine	Parablennius_gattorugine	Blenniidae	Springerichthys	darkgreen	Almadablennius	cadetblue4	Other	coral4	Parablennius	26	lightpink	HARD	darkred	benthic	burlywood4	intertidal	cyan3
Parablennius_incognitus	Parablennius_incognitus	Blenniidae	Springerichthys	darkgreen	Almadablennius	cadetblue4	Other	coral4	Parablennius	26	lightpink	HARD	darkred	benthic	burlywood4	intertidal	cyan3
Parablennius_parvicornis	Parablennius_parvicornis	Blenniidae	Springerichthys	darkgreen	Almadablennius	cadetblue4	Other	coral4	Parablennius	26	lightpink	HARD	darkred	benthic	burlywood4	intertidal	cyan3
Parablennius_pilicornis	Parablennius_pilicornis	Blenniidae	Springerichthys	darkgreen	Almadablennius	cadetblue4	Other	coral4	Parablennius	26	lightpink	HARD	darkred	benthic	burlywood4	subtidal	blue4
Parablennius_rouxi	Parablennius_rouxi	Blenniidae	Springerichthys	darkgreen	Almadablennius	cadetblue4	Other	coral4	Parablennius	26	lightpink	HARD	darkred	benthic	burlywood4	subtidal	blue4
Parablennius_ruber	Parablennius_ruber	Blenniidae	Springerichthys	darkgreen	Almadablennius	cadetblue4	Other	coral4	Parablennius	26	lightpink	HARD	darkred	benthic	burlywood4	intertidal	cyan3
Parablennius_sanguinolentus	Parablennius_sanguinolentus	Blenniidae	Springerichthys	darkgreen	Almadablennius	cadetblue4	Other	coral4	Parablennius	26	lightpink	HARD	darkred	benthic	burlywood4	intertidal	cyan3
Parablennius_zvonimiri	Parablennius_zvonimiri	Blenniidae	Springerichthys	darkgreen	Almadablennius	cadetblue4	Other	coral4	Parablennius	26	lightpink	HARD	darkred	benthic	burlywood4	intertidal	cyan3
Scartella_cristata	Scartella_cristata	Blenniidae	Springerichthys	darkgreen	Almadablennius	cadetblue4	Other	coral4	Scartella	33	violet	HARD	darkred	benthic	burlywood4	intertidal	cyan3
Scartella_emarginata	Scartella_emarginata	Blenniidae	Springerichthys	darkgreen	Almadablennius	cadetblue4	Other	coral4	Scartella	33	violet	HARD	darkred	benthic	burlywood4	intertidal	cyan3
Ecsenius_bicolor	Ecsenius_bicolor	Blenniidae	Ecseniini	dodgerblue4	Ecseniini	dodgerblue4	Other	coral4	Ecsenius	12	cornflowerblue	HARD	darkred	benthic	burlywood4	subtidal	blue4
Ecsenius_lineatus	Ecsenius_lineatus	Blenniidae	Ecseniini	dodgerblue4	Ecseniini	dodgerblue4	Other	coral4	Ecsenius	12	cornflowerblue	HARD	darkred	benthic	burlywood4	subtidal	blue4
Ecsenius_namiyei	Ecsenius_namiyei	Blenniidae	Ecseniini	dodgerblue4	Ecseniini	dodgerblue4	Other	coral4	Ecsenius	12	cornflowerblue	HARD	darkred	benthic	burlywood4	subtidal	blue4
Ecsenius_opsifrontalis	Ecsenius_opsifrontalis	Blenniidae	Ecseniini	dodgerblue4	Ecseniini	dodgerblue4	Other	coral4	Ecsenius	12	cornflowerblue	HARD	darkred	benthic	burlywood4	subtidal	blue4
Ecsenius_yaeyamaensis	Ecsenius_yaeyamaensis	Blenniidae	Ecseniini	dodgerblue4	Ecseniini	dodgerblue4	Other	coral4	Ecsenius	12	cornflowerblue	HARD	darkred	benthic	burlywood4	subtidal	blue4
Enchelyurus_kraussii	Enchelyurus_kraussii	Blenniidae	Springerichthys	darkgreen	Nemophinichthys	chartreuse4	Other	coral4	Enchelyurus	13	blueviolet	HARD	darkred	benthic	burlywood4	subtidal	blue4
Meiacanthus_atrodorsalis	Meiacanthus_atrodorsalis	Blenniidae	Springerichthys	darkgreen	Nemophinichthys	chartreuse4	Nemophini	slateblue3	Meiacanthus	21	dimgray	HARD	darkred	pelagic	cornflowerblue	subtidal	blue4
Meiacanthus_kamoharai	Meiacanthus_kamoharai	Blenniidae	Springerichthys	darkgreen	Nemophinichthys	chartreuse4	Nemophini	slateblue3	Meiacanthus	21	dimgray	HARD	darkred	pelagic	cornflowerblue	subtidal	blue4
Omobranchus_anolius	Omobranchus_anolius	Blenniidae	Springerichthys	darkgreen	Nemophinichthys	chartreuse4	Other	coral4	Omobranchus	24	darksalmon	HARD	darkred	benthic	burlywood4	intertidal	cyan3
Omobranchus_banditus	Omobranchus_banditus	Blenniidae	Springerichthys	darkgreen	Nemophinichthys	chartreuse4	Other	coral4	Omobranchus	24	darksalmon	HARD	darkred	benthic	burlywood4	intertidal	cyan3
Omobranchus_elegans	Omobranchus_elegans	Blenniidae	Springerichthys	darkgreen	Nemophinichthys	chartreuse4	Other	coral4	Omobranchus	24	darksalmon	HARD	darkred	benthic	burlywood4	intertidal	cyan3
Omobranchus_fasciolatoceps	Omobranchus_fasciolatoceps	Blenniidae	Springerichthys	darkgreen	Nemophinichthys	chartreuse4	Other	coral4	Omobranchus	24	darksalmon	HARD	darkred	benthic	burlywood4	intertidal	cyan3
Omobranchus_longispinis	Omobranchus_longispinis	Blenniidae	Springerichthys	darkgreen	Nemophinichthys	chartreuse4	Other	coral4	Omobranchus	24	darksalmon	HARD	darkred	benthic	burlywood4	subtidal	blue4
Omobranchus_obliquus	Omobranchus_obliquus	Blenniidae	Springerichthys	darkgreen	Nemophinichthys	chartreuse4	Other	coral4	Omobranchus	24	darksalmon	HARD	darkred	benthic	burlywood4	intertidal	cyan3
Omobranchus_punctatus	Omobranchus_punctatus	Blenniidae	Springerichthys	darkgreen	Nemophinichthys	chartreuse4	Other	coral4	Omobranchus	24	darksalmon	HARD	darkred	benthic	burlywood4	intertidal	cyan3
Petroscirtes_breviceps	Petroscirtes_breviceps	Blenniidae	Springerichthys	darkgreen	Nemophinichthys	chartreuse4	Nemophini	slateblue3	Petroscirtes	27	lightblue1	HARD	darkred	benthic	burlywood4	subtidal	blue4
Petroscirtes_mitratus	Petroscirtes_mitratus	Blenniidae	Springerichthys	darkgreen	Nemophinichthys	chartreuse4	Nemophini	slateblue3	Petroscirtes	27	lightblue1	BOTH	burlywood1	benthic	burlywood4	subtidal	blue4
Plagiotremus_rhinorhynchos	Plagiotremus_rhinorhynchos	Blenniidae	Springerichthys	darkgreen	Nemophinichthys	chartreuse4	Nemophini	slateblue3	Plagiotremus	28	lavenderblush3	HARD	darkred	pelagic	cornflowerblue	subtidal	blue4
Plagiotremus_tapeinosoma	Plagiotremus_tapeinosoma	Blenniidae	Springerichthys	darkgreen	Nemophinichthys	chartreuse4	Nemophini	slateblue3	Plagiotremus	28	lavenderblush3	HARD	darkred	pelagic	cornflowerblue	subtidal	blue4
Alticus_arnoldorum	Alticus_arnoldorum	Blenniidae	Salariini	goldenrod3	Salariasichthys	chocolate3	Other	coral4	Alticus	2	cadetblue1	HARD	darkred	benthic	burlywood4	supralittoral	cornsilk2
Andamia_tetradactylus	Andamia_tetradactylus	Blenniidae	Salariini	goldenrod3	Salariasichthys	chocolate3	Other	coral4	Andamia	3	antiquewhite4	HARD	darkred	benthic	burlywood4	supralittoral	cornsilk2
Antennablennius_bifilum	Antennablennius_bifilum	Blenniidae	Salariini	goldenrod3	Salariasichthys	chocolate3	Other	coral4	Antennablennius	4	cadetblue3	HARD	darkred	benthic	burlywood4	intertidal	cyan3
Blenniella_bilitonensis	Blenniella_bilitonensis	Blenniidae	Salariini	goldenrod3	Salariasichthys	chocolate3	Other	coral4	Blenniella	5	cadetblue4	HARD	darkred	benthic	burlywood4	intertidal	cyan3
Blenniella_chrysospilos	Blenniella_chrysospilos	Blenniidae	Salariini	goldenrod3	Salariasichthys	chocolate3	Other	coral4	Blenniella	5	cadetblue4	HARD	darkred	benthic	burlywood4	subtidal	blue4
Blenniella_paula	Blenniella_paula	Blenniidae	Salariini	goldenrod3	Salariasichthys	chocolate3	Other	coral4	Blenniella	5	cadetblue4	HARD	darkred	benthic	burlywood4	subtidal	blue4
Blenniella_periophthalmus	Blenniella_periophthalmus	Blenniidae	Salariini	goldenrod3	Salariasichthys	chocolate3	Other	coral4	Blenniella	5	cadetblue4	HARD	darkred	benthic	burlywood4	intertidal	cyan3
Cirrisalarias_bunares	Cirrisalarias_bunares	Blenniidae	Salariini	goldenrod3	Salariasichthys	chocolate3	Other	coral4	Cirrisalarias	9	chocolate	HARD	darkred	benthic	burlywood4	intertidal	cyan3
Crossosalarias_macrospilus	Crossosalarias_macrospilus	Blenniidae	Salariini	goldenrod3	Salariasichthys	chocolate3	Other	coral4	Crossosalarias	11	coral4	HARD	darkred	benthic	burlywood4	subtidal	blue4
Entomacrodus_decussatus	Entomacrodus_decussatus	Blenniidae	Salariini	goldenrod3	Salariasichthys	chocolate3	Other	coral4	Entomacrodus	14	brown1	HARD	darkred	benthic	burlywood4	intertidal	cyan3
Entomacrodus_nigricans	Entomacrodus_nigricans	Blenniidae	Salariini	goldenrod3	Salariasichthys	chocolate3	Other	coral4	Entomacrodus	14	brown1	HARD	darkred	benthic	burlywood4	intertidal	cyan3
Entomacrodus_niuafoouensis	Entomacrodus_niuafoouensis	Blenniidae	Salariini	goldenrod3	Salariasichthys	chocolate3	Other	coral4	Entomacrodus	14	brown1	HARD	darkred	benthic	burlywood4	intertidal	cyan3
Entomacrodus_sealei	Entomacrodus_sealei	Blenniidae	Salariini	goldenrod3	Salariasichthys	chocolate3	Other	coral4	Entomacrodus	14	brown1	HARD	darkred	benthic	burlywood4	intertidal	cyan3
Entomacrodus_stellifer	Entomacrodus_stellifer	Blenniidae	Salariini	goldenrod3	Salariasichthys	chocolate3	Other	coral4	Entomacrodus	14	brown1	HARD	darkred	benthic	burlywood4	intertidal	cyan3
Entomacrodus_striatus	Entomacrodus_striatus	Blenniidae	Salariini	goldenrod3	Salariasichthys	chocolate3	Other	coral4	Entomacrodus	14	brown1	HARD	darkred	benthic	burlywood4	intertidal	cyan3
Istiblennius_dussumieri	Istiblennius_dussumieri	Blenniidae	Salariini	goldenrod3	Salariasichthys	chocolate3	Other	coral4	Istiblennius	19	darkolivegreen1	HARD	darkred	benthic	burlywood4	intertidal	cyan3
Istiblennius_edentulus	Istiblennius_edentulus	Blenniidae	Salariini	goldenrod3	Salariasichthys	chocolate3	Other	coral4	Istiblennius	19	darkolivegreen1	HARD	darkred	benthic	burlywood4	intertidal	cyan3
Istiblennius_lineatus	Istiblennius_lineatus	Blenniidae	Salariini	goldenrod3	Salariasichthys	chocolate3	Other	coral4	Istiblennius	19	darkolivegreen1	HARD	darkred	benthic	burlywood4	intertidal	cyan3
Nannosalarias_nativitatis	Nannosalarias_nativitatis	Blenniidae	Salariini	goldenrod3	Salariasichthys	chocolate3	Other	coral4	Nannosalarias	23	darkorchid1	HARD	darkred	benthic	burlywood4	intertidal	cyan3
Praealticus_margaritarius	Praealticus_margaritarius	Blenniidae	Salariini	goldenrod3	Salariasichthys	chocolate3	Other	coral4	Praealticus	29	khaki	HARD	darkred	benthic	burlywood4	intertidal	cyan3
Praealticus_poptae	Praealticus_poptae	Blenniidae	Salariini	goldenrod3	Salariasichthys	chocolate3	Other	coral4	Praealticus	29	khaki	HARD	darkred	benthic	burlywood4	intertidal	cyan3
Praealticus_tanegasimae	Praealticus_tanegasimae	Blenniidae	Salariini	goldenrod3	Salariasichthys	chocolate3	Other	coral4	Praealticus	29	khaki	HARD	darkred	benthic	burlywood4	intertidal	cyan3
Rhabdoblennius_nitidus	Rhabdoblennius_nitidus	Blenniidae	Salariini	goldenrod3	Salariasichthys	chocolate3	Other	coral4	Rhabdoblennius	30	mediumvioletred	HARD	darkred	benthic	burlywood4	intertidal	cyan3
Rhabdoblennius_snowi	Rhabdoblennius_snowi	Blenniidae	Salariini	goldenrod3	Salariasichthys	chocolate3	Other	coral4	Rhabdoblennius	30	mediumvioletred	HARD	darkred	benthic	burlywood4	intertidal	cyan3
Salaria_fluviatilis	Salaria_fluviatilis	Blenniidae	Springerichthys	darkgreen	Almadablennius	cadetblue4	Other	coral4	Salaria	31	mediumaquamarine	HARD	darkred	benthic	burlywood4	freshwater	darkseagreen2
Salarias_holomelas	Salarias_holomelas	Blenniidae	Salariini	goldenrod3	Salariasichthys	chocolate3	Other	coral4	Salarias	32	slateblue3	HARD	darkred	benthic	burlywood4	subtidal	blue4
Salarias_sinuosus	Salarias_sinuosus	Blenniidae	Salariini	goldenrod3	Salariasichthys	chocolate3	Other	coral4	Salarias	32	slateblue3	HARD	darkred	benthic	burlywood4	intertidal	cyan3
Cirripectes_castaneus	Cirripectes_castaneus	Blenniidae	Salariini	goldenrod3	Williamsichthys	darkgoldenrod1	Other	coral4	Cirripectes	8	chartreuse4	HARD	darkred	benthic	burlywood4	subtidal	blue4
Cirripectes_polyzona	Cirripectes_polyzona	Blenniidae	Salariini	goldenrod3	Williamsichthys	darkgoldenrod1	Other	coral4	Cirripectes	8	chartreuse4	HARD	darkred	benthic	burlywood4	subtidal	blue4
Cirripectes_variolosus	Cirripectes_variolosus	Blenniidae	Salariini	goldenrod3	Williamsichthys	darkgoldenrod1	Other	coral4	Cirripectes	8	chartreuse4	HARD	darkred	benthic	burlywood4	subtidal	blue4
Exallias_brevis	Exallias_brevis	Blenniidae	Salariini	goldenrod3	Williamsichthys	darkgoldenrod1	Other	coral4	Exallias	15	darkgoldenrod	HARD	darkred	benthic	burlywood4	subtidal	blue4
Ophioblennius_atlanticus	Ophioblennius_atlanticus	Blenniidae	Salariini	goldenrod3	Williamsichthys	darkgoldenrod1	Other	coral4	Ophioblennius	25	deeppink	HARD	darkred	benthic	burlywood4	subtidal	blue4
Scartichthys_viridis	Scartichthys_viridis	Blenniidae	Salariini	goldenrod3	Williamsichthys	darkgoldenrod1	Other	coral4	Scartichthys	34	yellow	HARD	darkred	benthic	burlywood4	intertidal	cyan3
Xiphasia_setifer	Xiphasia_setifer	Blenniidae	Springerichthys	darkgreen	Nemophinichthys	chartreuse4	Nemophini	slateblue3	Xiphasia	35	slategray1	SOFT	antiquewhite	pelagic	cornflowerblue	subtidal	blue4
