# Supplementary material for: Patterns of Body Shape Diversity and Evolution in Intertidal and Subtidal Lineages of Combtooth Blennies (Blenniidae)
Source: Integr Org Biol. 2021 Mar 16;3(1):obab004. doi: 10.1093/iob/obab004 (PMC8077888; doi:10.1093/iob/obab004)
Supplement: obab004_Supplementary_Data [file obab004_supplementary_data.zip › SupplementaryInformation1.05_BlennyTPSClassifier.csv]

ID	Species
0	Aidablennius_sphynx
3	Enchelyurus_kraussii
4	Entomacrodus_nigricans
5	Omobranchus_banditus
6	Scartella_cristata
7	Rhabdoblennius_snowi
8	Entomacrodus_niuafoouensis
9	Entomacrodus_sealei
10	Alticus_arnoldorum
11	Cirrisalarias_bunares
12	Omobranchus_anolius
14	Antennablennius_bifilum
15	Cirripectes_variolosus
16	Entomacrodus_striatus
17	Praealticus_poptae
18	Petroscirtes_mitratus
19	Blenniella_chrysospilos
21	Cirripectes_polyzona
22	Ecsenius_opsifrontalis
23	Ecsenius_bicolor
24	Meiacanthus_atrodorsalis
26	Blenniella_paula
28	Hypsoblennius_hentz
29	Chasmodes_bosquianus
31	Plagiotremus_rhinorhynchos
33	Praealticus_margaritarius
34	Nannosalarias_nativitatis
36	Istiblennius_edentulus
37	Omobranchus_longispinis
38	Plagiotremus_tapeinosoma
39	Exallias_brevis
41	Ophioblennius_atlanticus
42	Omobranchus_obliquus
44	Xiphasia_setifer
45	Ecsenius_namiyei
46	Meiacanthus_kamoharai
47	Salarias_holomelas
48	Ecsenius_yaeyamaensis
49	Blenniella_bilitonensis
51	Istiblennius_lineatus
52	Praealticus_tanegasimae
54	Omobranchus_punctatus
55	Omobranchus_elegans
56	Omobranchus_fasciolatoceps
57	Petroscirtes_breviceps
58	Rhabdoblennius_nitidus
59	Scartella_emarginata
60	Entomacrodus_stellifer
62	Microlipophrys_dalmatinus
63	Blennius_ocellaris
64	Crossosalarias_macrospilus
65	Istiblennius_dussumieri
66	Ecsenius_lineatus
67	Andamia_tetradactylus
69	Entomacrodus_decussatus
70	Blenniella_periophthalmus
71	Cirripectes_castaneus
72	Salarias_sinuosus
73	Salaria_fluviatilis
74	Scartichthys_viridis
75	Lipophrys_pholis
76	Lipophrys_trigloides
77	Microlipophrys_canevae
78	Parablennius_incognitus
79	Parablennius_parvicornis
80	Parablennius_pilicornis
81	Parablennius_rouxi
82	Parablennius_ruber
83	Parablennius_sanguinolentus
84	Parablennius_zvonimiri
85	Parablennius_gattorugine
