# Supplementary material for: Patterns of Body Shape Diversity and Evolution in Intertidal and Subtidal Lineages of Combtooth Blennies (Blenniidae)
Source: Integr Org Biol. 2021 Mar 16;3(1):obab004. doi: 10.1093/iob/obab004 (PMC8077888; doi:10.1093/iob/obab004)
Supplement: obab004_Supplementary_Data [file obab004_supplementary_data.zip › SupplementaryInformation1.06_BlennyTPS_wholefish.TPS]

LM=16
86.00000 102.00000
332.00000 80.00000
347.00000 83.00000
351.00000 61.00000
339.00000 55.00000
181.00000 28.00000
100.00000 67.00000
97.00000 43.00000
69.00000 32.00000
15.00000 59.00000
20.00000 65.00000
12.00000 67.00000
31.00000 95.00000
46.00000 95.00000
37.00000 91.00000
38.00000 100.00000
IMAGE=Aid_sphynx_43Tl_36SL.jpg
ID=0 
SCALE=0.107868
LM=16
1464.00000 1044.00000
1858.00000 1024.00000
1883.00000 1028.00000
1888.00000 1002.00000
1871.00000 993.00000
1678.00000 936.00000
1484.00000 989.00000
1478.00000 957.00000
1446.00000 934.00000
1356.00000 973.00000
1360.00000 982.00000
1345.00000 985.00000
1364.00000 1020.00000
1390.00000 1020.00000
1378.00000 1008.00000
1377.00000 1035.00000
IMAGE=JFBM_46759_Enchelyurus_kraussi.jpg
ID=3 
SCALE=0.051239
LM=16
1404.00000 1174.00000
2386.00000 1040.00000
2473.00000 1057.00000
2482.00000 940.00000
2386.00000 931.00000
1838.00000 885.00000
1425.00000 1040.00000
1408.00000 952.00000
1321.00000 919.00000
1145.00000 1015.00000
1166.00000 1044.00000
1112.00000 1044.00000
1147.00000 1163.00000
1203.00000 1165.00000
1180.00000 1145.00000
1179.00000 1180.00000
IMAGE=JFBM_20535_Entomacrodus_nigricans_2.jpg
ID=4 
SCALE=0.044051
LM=16
815.00000 891.00000
1473.00000 850.00000
1544.00000 854.00000
1544.00000 801.00000
1482.00000 783.00000
1055.00000 764.00000
824.00000 820.00000
809.00000 781.00000
809.00000 749.00000
674.00000 766.00000
686.00000 788.00000
656.00000 783.00000
678.00000 838.00000
722.00000 839.00000
700.00000 823.00000
700.00000 853.00000
IMAGE=JFBM_37501_Omobranchus_banditus.jpg
ID=5 
SCALE=0.058476
LM=16
1360.00000 1322.00000
2401.00000 1170.00000
2476.00000 1174.00000
2492.00000 1060.00000
2416.00000 1049.00000
1857.00000 950.00000
1523.00000 1162.00000
1519.00000 1011.00000
1383.00000 984.00000
1201.00000 1056.00000
1246.00000 1079.00000
1178.00000 1094.00000
1219.00000 1223.00000
1276.00000 1223.00000
1246.00000 1197.00000
1246.00000 1257.00000
IMAGE=JFBM_46254_Scartella_cristata.jpg
ID=6 
SCALE=0.043102
LM=16
1353.00000 941.00000
1724.00000 909.00000
1755.00000 912.00000
1757.00000 866.00000
1724.00000 865.00000
1496.00000 842.00000
1385.00000 888.00000
1385.00000 842.00000
1352.00000 831.00000
1256.00000 866.00000
1259.00000 876.00000
1248.00000 875.00000
1265.00000 917.00000
1288.00000 917.00000
1276.00000 905.00000
1276.00000 929.00000
IMAGE=JFBM_46264_Rhabdoblennius_snowi_3.jpg
ID=7 
SCALE=0.044641
LM=16
1392.00000 946.00000
2065.00000 912.00000
2137.00000 932.00000
2155.00000 843.00000
2072.00000 815.00000
1713.00000 718.00000
1444.00000 822.00000
1450.00000 763.00000
1343.00000 718.00000
1188.00000 777.00000
1257.00000 801.00000
1167.00000 815.00000
1216.00000 894.00000
1254.00000 894.00000
1233.00000 870.00000
1233.00000 912.00000
IMAGE=JFBM_46266_Entomacrodus_niuafoouensis.jpg
ID=8 
SCALE=0.044639
LM=16
1360.00000 978.00000
1750.00000 949.00000
1777.00000 955.00000
1782.00000 905.00000
1753.00000 902.00000
1489.00000 874.00000
1392.00000 929.00000
1403.00000 887.00000
1368.00000 866.00000
1253.00000 894.00000
1273.00000 903.00000
1242.00000 918.00000
1263.00000 952.00000
1295.00000 953.00000
1279.00000 942.00000
1279.00000 965.00000
IMAGE=JFBM_46267_Entomacrodus_sealei_3.jpg
ID=9 
SCALE=0.044443
LM=16
1131.00000 1117.00000
1869.00000 1094.00000
1930.00000 1111.00000
1940.00000 1048.00000
1880.00000 1037.00000
1349.00000 982.00000
1138.00000 1056.00000
1148.00000 987.00000
1104.00000 970.00000
1009.00000 987.00000
1005.00000 1012.00000
977.00000 1001.00000
968.00000 1101.00000
1012.00000 1101.00000
991.00000 1081.00000
994.00000 1115.00000
IMAGE=JFBM_46349_Alticus_arnoldorum.jpg
ID=10 
SCALE=0.061724
LM=16
396.00000 470.00000
1561.00000 366.00000
1655.00000 367.00000
1648.00000 252.00000
1531.00000 240.00000
890.00000 208.00000
429.00000 327.00000
403.00000 201.00000
332.00000 173.00000
130.00000 243.00000
162.00000 284.00000
103.00000 265.00000
132.00000 394.00000
197.00000 410.00000
160.00000 371.00000
171.00000 431.00000
IMAGE=landmarked_27.2mmSL_KAUM_I38350_Cirrisalarias_bunaresW_Yakushima.jpg
ID=11 
SCALE=0.016759
LM=16
344.00000 414.00000
1508.00000 338.00000
1567.00000 331.00000
1567.00000 205.00000
1489.00000 203.00000
755.00000 132.00000
383.00000 263.00000
380.00000 168.00000
277.00000 137.00000
54.00000 226.00000
109.00000 245.00000
45.00000 244.00000
93.00000 334.00000
160.00000 338.00000
125.00000 302.00000
125.00000 368.00000
IMAGE=Landmarked_46.9mmSL_Omobranchus_anolius_Springer_Gomon1975.jpg
ID=12 
SCALE=0.030219
LM=16
96.00000 176.00000
469.00000 157.00000
490.00000 158.00000
485.00000 120.00000
469.00000 115.00000
263.00000 93.00000
115.00000 132.00000
112.00000 95.00000
96.00000 78.00000
18.00000 105.00000
29.00000 120.00000
6.00000 125.00000
30.00000 157.00000
50.00000 158.00000
40.00000 149.00000
40.00000 167.00000
IMAGE=Landmarked_6.5mmTL_Antennablennius_bifilum_JLBSMITH.jpg
ID=14 
SCALE=0.013343
LM=16
1203.00000 1141.00000
1968.00000 1042.00000
2033.00000 1046.00000
2033.00000 905.00000
1983.00000 892.00000
1544.00000 772.00000
1282.00000 978.00000
1287.00000 858.00000
1158.00000 806.00000
978.00000 845.00000
1070.00000 886.00000
954.00000 864.00000
978.00000 1021.00000
1049.00000 1025.00000
1017.00000 991.00000
1008.00000 1059.00000
IMAGE=Landmarked_JFBM_19178_Cirripectes_variolosus.jpg
ID=15 
SCALE=0.052284
LM=16
1375.00000 1021.00000
2303.00000 990.00000
2403.00000 1000.00000
2403.00000 866.00000
2272.00000 848.00000
1775.00000 773.00000
1430.00000 921.00000
1412.00000 793.00000
1354.00000 752.00000
1160.00000 800.00000
1226.00000 842.00000
1136.00000 817.00000
1140.00000 966.00000
1212.00000 973.00000
1167.00000 938.00000
1181.00000 1000.00000
IMAGE=Landmarked_JFBM_46350_Entomacrodus_striatus.jpg
ID=16 
SCALE=0.043839
LM=16
1361.00000 1133.00000
2099.00000 1065.00000
2136.00000 1067.00000
2115.00000 987.00000
2070.00000 981.00000
1676.00000 977.00000
1368.00000 1065.00000
1392.00000 1008.00000
1333.00000 964.00000
1179.00000 1003.00000
1224.00000 1024.00000
1156.00000 1010.00000
1162.00000 1096.00000
1216.00000 1096.00000
1187.00000 1073.00000
1189.00000 1121.00000
IMAGE=Landmarked_JFBM_46352_Praealticus_poptae.jpg
ID=17 
SCALE=0.044423
LM=16
1361.00000 1192.00000
2228.00000 1180.00000
2284.00000 1184.00000
2298.00000 1055.00000
2218.00000 1034.00000
1758.00000 939.00000
1487.00000 1077.00000
1491.00000 981.00000
1406.00000 946.00000
1220.00000 1024.00000
1236.00000 1048.00000
1205.00000 1038.00000
1244.00000 1130.00000
1322.00000 1130.00000
1283.00000 1091.00000
1283.00000 1157.00000
IMAGE=Landmarked_JFBM_46362_Petroscirtes_mitratus.jpg
ID=18 
SCALE=0.044241
LM=16
745.00000 1086.00000
1470.00000 1039.00000
1505.00000 1055.00000
1526.00000 957.00000
1450.00000 938.00000
1026.00000 893.00000
786.00000 1004.00000
796.00000 932.00000
749.00000 907.00000
605.00000 950.00000
632.00000 979.00000
585.00000 965.00000
577.00000 1047.00000
634.00000 1055.00000
601.00000 1026.00000
608.00000 1076.00000
IMAGE=Landmarked_JFBM_46372_Bleniella_chrysospilos.jpg
ID=19 
SCALE=0.060903
LM=16
1095.00000 1120.00000
1678.00000 1014.00000
1737.00000 1018.00000
1730.00000 923.00000
1650.00000 917.00000
1312.00000 876.00000
1138.00000 1008.00000
1152.00000 917.00000
1067.00000 873.00000
926.00000 901.00000
987.00000 945.00000
906.00000 907.00000
891.00000 1018.00000
953.00000 1028.00000
918.00000 992.00000
927.00000 1052.00000
IMAGE=Landmarked_JFBM_46374_Cirripectes_polyzona_2.jpg
ID=21 
SCALE=0.005127
LM=16
971.00000 958.00000
1326.00000 913.00000
1355.00000 913.00000
1342.00000 855.00000
1313.00000 856.00000
1149.00000 862.00000
993.00000 910.00000
1004.00000 873.00000
954.00000 854.00000
890.00000 856.00000
907.00000 872.00000
874.00000 860.00000
850.00000 904.00000
895.00000 910.00000
872.00000 884.00000
870.00000 930.00000
IMAGE=landmarked_JFBM_46380_Ecsenius_opsifrontalis.jpg
ID=22 
SCALE=0.005100
LM=16
1307.00000 1090.00000
1969.00000 1036.00000
2022.00000 1038.00000
2026.00000 934.00000
1985.00000 933.00000
1610.00000 889.00000
1364.00000 998.00000
1379.00000 927.00000
1320.00000 893.00000
1165.00000 923.00000
1210.00000 943.00000
1153.00000 935.00000
1143.00000 1017.00000
1207.00000 1020.00000
1177.00000 990.00000
1176.00000 1047.00000
IMAGE=Landmarked_JFBM_46381_Ecsenius_bicolor.jpg
ID=23 
SCALE=0.005099
LM=16
1296.00000 1253.00000
2045.00000 1224.00000
2091.00000 1232.00000
2087.00000 1121.00000
2044.00000 1117.00000
1670.00000 1056.00000
1395.00000 1153.00000
1415.00000 1087.00000
1352.00000 1051.00000
1150.00000 1087.00000
1159.00000 1108.00000
1137.00000 1102.00000
1183.00000 1168.00000
1262.00000 1175.00000
1225.00000 1133.00000
1217.00000 1207.00000
IMAGE=Landmarked_JFBM_46386_Meiacanthus_atrodorsalis.jpg
ID=24 
SCALE=0.004464
LM=16
1459.00000 1240.00000
2751.00000 1158.00000
2788.00000 1160.00000
2796.00000 986.00000
2757.00000 981.00000
1942.00000 929.00000
1525.00000 1121.00000
1521.00000 992.00000
1455.00000 931.00000
1190.00000 1044.00000
1267.00000 1090.00000
1167.00000 1057.00000
1156.00000 1203.00000
1257.00000 1221.00000
1196.00000 1166.00000
1207.00000 1250.00000
IMAGE=landmarked_JFBM_46402_Blenniella_paula_2.jpg
ID=26 
SCALE=0.042899
LM=16
518.00000 1242.00000
1666.00000 1090.00000
1749.00000 1088.00000
1772.00000 966.00000
1685.00000 936.00000
1046.00000 785.00000
695.00000 1012.00000
711.00000 858.00000
553.00000 780.00000
264.00000 953.00000
367.00000 999.00000
259.00000 989.00000
321.00000 1123.00000
424.00000 1136.00000
357.00000 1090.00000
369.00000 1169.00000
IMAGE=Landmarked_JFBM_46471_Hypsoblennius_hentz.jpg
ID=28 
SCALE=0.058131
LM=16
1535.00000 1189.00000
2289.00000 1056.00000
2314.00000 1063.00000
2327.00000 981.00000
2273.00000 969.00000
1898.00000 871.00000
1609.00000 1024.00000
1604.00000 937.00000
1529.00000 902.00000
1317.00000 1042.00000
1405.00000 1010.00000
1310.00000 1077.00000
1372.00000 1107.00000
1439.00000 1109.00000
1405.00000 1081.00000
1407.00000 1141.00000
IMAGE=Landmarked_JFBM_46472_Chasmodes_bosquianus.jpg
ID=29 
SCALE=0.042909
LM=16
1024.00000 1205.00000
2428.00000 1109.00000
2456.00000 1116.00000
2486.00000 989.00000
2456.00000 989.00000
1520.00000 964.00000
1127.00000 1118.00000
1143.00000 1049.00000
1081.00000 1010.00000
881.00000 1035.00000
870.00000 1070.00000
858.00000 1051.00000
881.00000 1122.00000
955.00000 1125.00000
913.00000 1090.00000
918.00000 1152.00000
IMAGE=Landmarked_JFBM_46722_Plagiotremus_rhinorynchos.jpg
ID=31 
SCALE=0.045237
LM=16
1265.00000 1190.00000
2156.00000 1135.00000
2183.00000 1138.00000
2203.00000 1048.00000
2164.00000 1043.00000
1653.00000 975.00000
1276.00000 1082.00000
1265.00000 995.00000
1191.00000 979.00000
1030.00000 1027.00000
1095.00000 1044.00000
1009.00000 1039.00000
1024.00000 1152.00000
1090.00000 1151.00000
1055.00000 1122.00000
1060.00000 1183.00000
IMAGE=Landmarked_JFBM_46729_Praealticus_margaritarius_.jpg
ID=33 
SCALE=0.044423
LM=16
1267.00000 887.00000
1877.00000 853.00000
1928.00000 855.00000
1932.00000 782.00000
1866.00000 770.00000
1501.00000 708.00000
1283.00000 814.00000
1290.00000 742.00000
1212.00000 710.00000
1088.00000 763.00000
1136.00000 788.00000
1081.00000 781.00000
1085.00000 860.00000
1134.00000 860.00000
1104.00000 841.00000
1113.00000 891.00000
IMAGE=Landmarked_JFBM_46732_Nanosalarias_naiviatus.jpg
ID=34 
SCALE=0.044607
LM=16
925.00000 1302.00000
2668.00000 1164.00000
2709.00000 1162.00000
2707.00000 935.00000
2640.00000 937.00000
1584.00000 806.00000
918.00000 1098.00000
879.00000 901.00000
745.00000 882.00000
514.00000 965.00000
605.00000 997.00000
445.00000 1018.00000
486.00000 1197.00000
587.00000 1203.00000
527.00000 1153.00000
544.00000 1249.00000
IMAGE=Landmarked_JFBM_46743_Istiblennius_edentulus.jpg
ID=36 
SCALE=0.044042
LM=16
1396.00000 996.00000
1907.00000 948.00000
1946.00000 947.00000
1934.00000 897.00000
1909.00000 900.00000
1591.00000 883.00000
1419.00000 955.00000
1427.00000 920.00000
1388.00000 890.00000
1282.00000 913.00000
1287.00000 930.00000
1267.00000 919.00000
1281.00000 966.00000
1329.00000 970.00000
1301.00000 949.00000
1305.00000 993.00000
IMAGE=Landmarked_JFBM_46756_Omobranchus_longispinis.jpg
ID=37 
SCALE=0.048307
LM=16
1280.00000 1039.00000
2419.00000 1020.00000
2489.00000 1020.00000
2482.00000 928.00000
2409.00000 922.00000
1746.00000 868.00000
1326.00000 955.00000
1333.00000 897.00000
1269.00000 880.00000
1132.00000 889.00000
1117.00000 918.00000
1104.00000 898.00000
1116.00000 957.00000
1193.00000 960.00000
1155.00000 927.00000
1158.00000 998.00000
IMAGE=Landmarked_JFBM_46762_Plagiotremus_tapeinosoma.jpg
ID=38 
SCALE=0.043097
LM=16
1506.00000 1315.00000
2316.00000 1109.00000
2413.00000 1123.00000
2424.00000 980.00000
2368.00000 964.00000
1935.00000 795.00000
1582.00000 1038.00000
1534.00000 861.00000
1427.00000 840.00000
1207.00000 1004.00000
1307.00000 1006.00000
1178.00000 1043.00000
1262.00000 1202.00000
1386.00000 1210.00000
1316.00000 1142.00000
1326.00000 1271.00000
IMAGE=LANDMARKED_JFBM_46766_Exallias_brevis.jpg
ID=39 
SCALE=0.045654
LM=16
1408.00000 1344.00000
2344.00000 1212.00000
2402.00000 1213.00000
2415.00000 1125.00000
2355.00000 1117.00000
1787.00000 994.00000
1444.00000 1173.00000
1447.00000 1043.00000
1390.00000 1019.00000
1171.00000 1067.00000
1245.00000 1098.00000
1142.00000 1102.00000
1173.00000 1249.00000
1252.00000 1251.00000
1208.00000 1213.00000
1208.00000 1289.00000
IMAGE=Landmarked_JFBM_46840_Ophioblennius_atlanticus.jpg
ID=41 
SCALE=0.042522
LM=16
1184.00000 975.00000
1719.00000 930.00000
1756.00000 933.00000
1767.00000 885.00000
1729.00000 869.00000
1444.00000 848.00000
1187.00000 912.00000
1187.00000 870.00000
1167.00000 850.00000
1034.00000 883.00000
1060.00000 901.00000
1023.00000 901.00000
1042.00000 954.00000
1088.00000 953.00000
1065.00000 933.00000
1068.00000 972.00000
IMAGE=Landmarked_JFBM_46842_Omobranchus_obliquus.jpg
ID=42 
SCALE=0.044641
LM=16
505.00000 585.00000
4855.00000 587.00000
4874.00000 589.00000
4879.00000 568.00000
4858.00000 564.00000
732.00000 457.00000
356.00000 542.00000
353.00000 486.00000
310.00000 458.00000
18.00000 484.00000
34.00000 505.00000
13.00000 497.00000
86.00000 547.00000
165.00000 552.00000
125.00000 519.00000
125.00000 576.00000
IMAGE=landmarked_JFBM_46993_Xiphasia_setifer.jpg
ID=44 
SCALE=0.097046
LM=16
852.00000 1277.00000
2144.00000 1204.00000
2178.00000 1207.00000
2191.00000 1035.00000
2144.00000 1029.00000
1323.00000 922.00000
973.00000 1080.00000
972.00000 985.00000
893.00000 967.00000
687.00000 1054.00000
738.00000 1080.00000
667.00000 1070.00000
669.00000 1188.00000
743.00000 1193.00000
701.00000 1151.00000
716.00000 1228.00000
IMAGE=Landmarked_JFBM_47001_Ecsenius_namiyei.jpg
ID=45 
SCALE=0.052083
LM=16
1071.00000 1110.00000
2411.00000 1068.00000
2495.00000 1080.00000
2492.00000 904.00000
2365.00000 895.00000
1833.00000 793.00000
1200.00000 951.00000
1249.00000 849.00000
1078.00000 793.00000
798.00000 890.00000
841.00000 907.00000
788.00000 907.00000
859.00000 978.00000
943.00000 980.00000
906.00000 940.00000
906.00000 1022.00000
IMAGE=landmarked_JFBM_47002_Meiacanthus_kamoharai.jpg
ID=46 
SCALE=0.045038
LM=16
1355.00000 1419.00000
2202.00000 1314.00000
2237.00000 1323.00000
2246.00000 1213.00000
2220.00000 1203.00000
1711.00000 1042.00000
1421.00000 1255.00000
1429.00000 1137.00000
1318.00000 1097.00000
1158.00000 1152.00000
1249.00000 1181.00000
1142.00000 1173.00000
1154.00000 1300.00000
1253.00000 1306.00000
1200.00000 1253.00000
1204.00000 1351.00000
IMAGE=landmarked_JFBM_47013_Salarias_holomelas.jpg
ID=47 
SCALE=0.045241
LM=16
995.00000 1192.00000
1611.00000 1140.00000
1647.00000 1149.00000
1662.00000 1056.00000
1600.00000 1047.00000
1265.00000 1046.00000
1024.00000 1104.00000
1023.00000 1038.00000
964.00000 1025.00000
856.00000 1028.00000
895.00000 1047.00000
834.00000 1038.00000
804.00000 1108.00000
855.00000 1109.00000
831.00000 1081.00000
829.00000 1139.00000
IMAGE=Landmarked_JFBM_47024_Ecsenius_yaeyamaensis.jpg
ID=48 
SCALE=0.051807
LM=16
604.00000 1146.00000
1701.00000 1128.00000
1727.00000 1129.00000
1731.00000 1012.00000
1702.00000 1002.00000
1011.00000 915.00000
620.00000 1047.00000
637.00000 946.00000
552.00000 926.00000
394.00000 987.00000
439.00000 1011.00000
382.00000 1000.00000
367.00000 1103.00000
431.00000 1116.00000
396.00000 1075.00000
400.00000 1142.00000
IMAGE=Landmarked_JFBM_47077_Blenniella_bilitonesis.jpg
ID=49 
SCALE=0.062101
LM=16
984.00000 1199.00000
2520.00000 1089.00000
2578.00000 1086.00000
2597.00000 928.00000
2464.00000 915.00000
1526.00000 867.00000
1042.00000 1070.00000
1056.00000 930.00000
952.00000 878.00000
706.00000 940.00000
754.00000 983.00000
673.00000 957.00000
664.00000 1135.00000
740.00000 1139.00000
690.00000 1094.00000
719.00000 1175.00000
IMAGE=Landmarked_JFBM_47101_Istiblennius_lineatus.jpg
ID=51 
SCALE=0.043097
LM=16
856.00000 1166.00000
2372.00000 1074.00000
2445.00000 1091.00000
2458.00000 918.00000
2378.00000 905.00000
1371.00000 806.00000
893.00000 1038.00000
887.00000 875.00000
791.00000 830.00000
524.00000 953.00000
595.00000 1003.00000
481.00000 980.00000
543.00000 1148.00000
619.00000 1151.00000
574.00000 1115.00000
574.00000 1188.00000
IMAGE=Landmarked_JFBM_47102_Praealticus_tanegasimae_2.jpg
ID=52 
SCALE=0.043097
LM=16
1399.00000 1425.00000
2798.00000 1288.00000
2878.00000 1290.00000
2884.00000 1139.00000
2808.00000 1137.00000
1928.00000 1044.00000
1388.00000 1221.00000
1362.00000 1120.00000
1276.00000 1102.00000
1044.00000 1244.00000
1105.00000 1261.00000
1035.00000 1265.00000
1099.00000 1380.00000
1171.00000 1379.00000
1127.00000 1348.00000
1140.00000 1410.00000
IMAGE=landmarked_JFBM_47135_Omobranchus_punctatus.jpg
ID=54 
SCALE=0.044042
LM=16
1016.00000 1048.00000
1964.00000 963.00000
2025.00000 962.00000
2035.00000 866.00000
1972.00000 854.00000
1367.00000 813.00000
1069.00000 911.00000
1075.00000 834.00000
1028.00000 804.00000
822.00000 843.00000
845.00000 869.00000
803.00000 851.00000
827.00000 971.00000
890.00000 968.00000
856.00000 938.00000
860.00000 994.00000
IMAGE=Landmarked_JFBM_47136_Ornobranchus_elegans.jpg
ID=55 
SCALE=0.046944
LM=16
1028.00000 1065.00000
1907.00000 981.00000
1953.00000 986.00000
1959.00000 880.00000
1906.00000 868.00000
1333.00000 807.00000
1088.00000 912.00000
1077.00000 842.00000
1028.00000 815.00000
850.00000 885.00000
889.00000 900.00000
835.00000 899.00000
863.00000 977.00000
919.00000 981.00000
891.00000 955.00000
892.00000 1006.00000
IMAGE=landmarked_JFBM_47139_Omobranchus_fasciolatoceps.jpg
ID=56 
SCALE=0.045043
LM=16
1328.00000 1066.00000
2170.00000 1007.00000
2208.00000 1012.00000
2211.00000 902.00000
2172.00000 898.00000
1691.00000 840.00000
1426.00000 973.00000
1436.00000 897.00000
1361.00000 846.00000
1123.00000 903.00000
1152.00000 944.00000
1109.00000 929.00000
1177.00000 986.00000
1252.00000 988.00000
1220.00000 950.00000
1223.00000 1019.00000
IMAGE=landmarked_JFBM_47141_Petroscirtes_breviceps.jpg
ID=57 
SCALE=0.045443
LM=16
1253.00000 1224.00000
2217.00000 1144.00000
2308.00000 1159.00000
2318.00000 1057.00000
2266.00000 1054.00000
1601.00000 1030.00000
1331.00000 1127.00000
1333.00000 1036.00000
1283.00000 1009.00000
1100.00000 1028.00000
1146.00000 1067.00000
1087.00000 1041.00000
1076.00000 1149.00000
1128.00000 1160.00000
1098.00000 1121.00000
1105.00000 1180.00000
IMAGE=landmarked_JFBM_47143_Rhabdoblennius_nitidus.jpg
ID=58 
SCALE=0.044614
LM=16
1350.00000 1357.00000
2093.00000 1287.00000
2149.00000 1296.00000
2168.00000 1206.00000
2117.00000 1179.00000
1707.00000 1071.00000
1449.00000 1200.00000
1434.00000 1083.00000
1333.00000 1070.00000
1178.00000 1173.00000
1236.00000 1181.00000
1165.00000 1194.00000
1226.00000 1299.00000
1293.00000 1304.00000
1241.00000 1269.00000
1263.00000 1327.00000
IMAGE=Landmarked_JFBM_47147_Scartalla_emarginata.jpg
ID=59 
SCALE=0.045043
LM=16
1433.00000 1449.00000
2343.00000 1345.00000
2396.00000 1346.00000
2394.00000 1214.00000
2356.00000 1211.00000
1797.00000 1162.00000
1443.00000 1315.00000
1455.00000 1199.00000
1365.00000 1167.00000
1184.00000 1265.00000
1238.00000 1286.00000
1167.00000 1282.00000
1202.00000 1402.00000
1265.00000 1415.00000
1227.00000 1372.00000
1241.00000 1443.00000
IMAGE=Landmarked_JFBM_47149_Entomacrodus_stellifer_2.jpg
ID=60 
SCALE=0.044049
LM=16
1438.00000 1453.00000
1823.00000 1444.00000
1859.00000 1451.00000
1869.00000 1409.00000
1829.00000 1394.00000
1631.00000 1355.00000
1452.00000 1404.00000
1445.00000 1359.00000
1422.00000 1346.00000
1317.00000 1376.00000
1331.00000 1384.00000
1304.00000 1384.00000
1327.00000 1429.00000
1359.00000 1428.00000
1343.00000 1409.00000
1347.00000 1439.00000
IMAGE=landmarked_JFBM_47165_Microlipophrys_dalmatinus.jpg
ID=62 
SCALE=0.044639
LM=16
946.00000 1423.00000
2224.00000 1261.00000
2362.00000 1263.00000
2374.00000 1089.00000
2273.00000 1062.00000
1661.00000 955.00000
1105.00000 1107.00000
1088.00000 935.00000
977.00000 910.00000
601.00000 1130.00000
708.00000 1119.00000
599.00000 1171.00000
638.00000 1298.00000
778.00000 1311.00000
690.00000 1243.00000
716.00000 1356.00000
IMAGE=landmarked_JFBM_47167_Blennius_ocellaris.jpg
ID=63 
SCALE=0.047157
LM=16
825.00000 1240.00000
1552.00000 1207.00000
1593.00000 1202.00000
1587.00000 1118.00000
1528.00000 1106.00000
1189.00000 1040.00000
891.00000 1149.00000
877.00000 1053.00000
813.00000 1024.00000
676.00000 1075.00000
713.00000 1089.00000
653.00000 1111.00000
660.00000 1197.00000
730.00000 1196.00000
694.00000 1159.00000
696.00000 1231.00000
IMAGE=landmarked_JFBM_47286_Crossosalarias_macrospilus.jpg
ID=64 
SCALE=0.049749
LM=16
899.00000 1116.00000
2207.00000 1059.00000
2284.00000 1078.00000
2305.00000 939.00000
2220.00000 915.00000
1346.00000 780.00000
898.00000 978.00000
899.00000 867.00000
784.00000 824.00000
605.00000 922.00000
677.00000 980.00000
577.00000 943.00000
595.00000 1100.00000
683.00000 1098.00000
636.00000 1066.00000
639.00000 1141.00000
IMAGE=landmarked_JFBM_47798_Istiblennius_dussumieri.jpg
ID=65 
SCALE=0.044641
LM=16
1258.00000 1234.00000
2182.00000 1220.00000
2224.00000 1220.00000
2229.00000 1095.00000
2160.00000 1085.00000
1642.00000 1009.00000
1308.00000 1114.00000
1301.00000 1032.00000
1233.00000 1002.00000
1047.00000 1053.00000
1109.00000 1078.00000
1036.00000 1073.00000
1021.00000 1171.00000
1084.00000 1179.00000
1050.00000 1144.00000
1050.00000 1204.00000
IMAGE=Landmarked_JFBM_47801_Ecsenius_lineatus.jpg
ID=66 
SCALE=0.052903
LM=16
2122.00000 2107.00000
3500.00000 2018.00000
3535.00000 2028.00000
3532.00000 1898.00000
3498.00000 1894.00000
2542.00000 1866.00000
2141.00000 2021.00000
2081.00000 1908.00000
2072.00000 1872.00000
1894.00000 1908.00000
1955.00000 1949.00000
1826.00000 1929.00000
1883.00000 2065.00000
1951.00000 2059.00000
1910.00000 2019.00000
1918.00000 2088.00000
IMAGE=Landmarked_JFBM_47821_Andamia_tetradactylus.jpg
ID=67 
SCALE=0.049503
LM=16
990.00000 1295.00000
2636.00000 1020.00000
2683.00000 1024.00000
2656.00000 785.00000
2601.00000 781.00000
1711.00000 752.00000
1106.00000 1052.00000
1080.00000 819.00000
917.00000 804.00000
636.00000 910.00000
787.00000 942.00000
602.00000 948.00000
645.00000 1179.00000
760.00000 1182.00000
703.00000 1127.00000
700.00000 1219.00000
IMAGE=Landmarked_JFBM_47844_Entomacrodus_decussatus.jpg
ID=69 
SCALE=0.048523
LM=16
768.00000 1224.00000
1711.00000 1131.00000
1775.00000 1141.00000
1787.00000 1032.00000
1703.00000 1006.00000
1128.00000 964.00000
801.00000 1114.00000
791.00000 1015.00000
728.00000 1005.00000
560.00000 1082.00000
617.00000 1090.00000
544.00000 1094.00000
552.00000 1204.00000
614.00000 1198.00000
576.00000 1170.00000
583.00000 1232.00000
IMAGE=landmarked_JFBM_47847_Blenniella_periopthalmus.jpg
ID=70 
SCALE=0.060237
LM=16
990.00000 1337.00000
1693.00000 1205.00000
1738.00000 1208.00000
1724.00000 1094.00000
1659.00000 1084.00000
1282.00000 1022.00000
1021.00000 1193.00000
1009.00000 1086.00000
961.00000 1050.00000
783.00000 1116.00000
855.00000 1140.00000
761.00000 1148.00000
779.00000 1264.00000
836.00000 1263.00000
807.00000 1240.00000
807.00000 1296.00000
IMAGE=Landmarked_JFBM_47857_Cirripectes_castaneus.jpg
ID=71 
SCALE=0.050251
LM=16
397.00000 484.00000
1569.00000 391.00000
1652.00000 386.00000
1674.00000 232.00000
1589.00000 231.00000
927.00000 150.00000
472.00000 360.00000
487.00000 202.00000
355.00000 156.00000
159.00000 209.00000
200.00000 257.00000
122.00000 219.00000
112.00000 377.00000
205.00000 393.00000
150.00000 335.00000
169.00000 432.00000
IMAGE=Landmarked_KAUMI38385_Salarias_sinuosusW_Yakushima42.4_SL.jpg
ID=72 
SCALE=0.050251
LM=16
114.00000 157.00000
363.00000 108.00000
387.00000 108.00000
388.00000 74.00000
365.00000 66.00000
209.00000 54.00000
121.00000 115.00000
124.00000 70.00000
95.00000 59.00000
25.00000 89.00000
52.00000 94.00000
17.00000 106.00000
39.00000 134.00000
56.00000 134.00000
47.00000 126.00000
47.00000 145.00000
IMAGE=Landmarked_salflu.jpg
ID=73 
SCALE=0.178543
LM=16
1324.00000 1233.00000
2192.00000 1078.00000
2245.00000 1085.00000
2263.00000 975.00000
2179.00000 962.00000
1670.00000 909.00000
1358.00000 1056.00000
1380.00000 966.00000
1307.00000 921.00000
1147.00000 942.00000
1175.00000 1008.00000
1103.00000 967.00000
1119.00000 1113.00000
1199.00000 1121.00000
1161.00000 1079.00000
1163.00000 1155.00000
IMAGE=Lanmarked_JFBM_46846_Scartichthys_viridis.jpg
ID=74 
SCALE=0.043664
LM=16
78.00000 111.00000
330.00000 77.00000
355.00000 84.00000
356.00000 55.00000
333.00000 54.00000
198.00000 37.00000
102.00000 76.00000
105.00000 42.00000
74.00000 35.00000
14.00000 34.00000
29.00000 53.00000
0.00000 50.00000
15.00000 86.00000
34.00000 88.00000
25.00000 77.00000
25.00000 96.00000
IMAGE=Lipophrys_pholis_131TL_111SL.jpg
ID=75 
SCALE=0.315055
LM=16
89.00000 110.00000
351.00000 78.00000
371.00000 84.00000
371.00000 52.00000
351.00000 53.00000
216.00000 31.00000
139.00000 73.00000
137.00000 45.00000
98.00000 30.00000
24.00000 49.00000
34.00000 61.00000
15.00000 62.00000
32.00000 92.00000
54.00000 92.00000
43.00000 80.00000
44.00000 100.00000
IMAGE=Lipo_trigloides96TL_82SL.jpg
ID=76 
SCALE=0.229684
LM=16
76.00000 93.00000
325.00000 76.00000
352.00000 81.00000
354.00000 48.00000
329.00000 45.00000
197.00000 25.00000
83.00000 58.00000
89.00000 32.00000
71.00000 28.00000
10.00000 32.00000
19.00000 45.00000
0.00000 45.00000
15.00000 79.00000
34.00000 79.00000
24.00000 70.00000
25.00000 89.00000
IMAGE=Micro_canavae_57TL_48SL.jpg
ID=77 
SCALE=0.135958
LM=16
97.00000 98.00000
359.00000 84.00000
375.00000 85.00000
378.00000 61.00000
364.00000 57.00000
208.00000 22.00000
120.00000 61.00000
118.00000 36.00000
82.00000 27.00000
22.00000 45.00000
35.00000 54.00000
12.00000 54.00000
30.00000 83.00000
53.00000 83.00000
40.00000 72.00000
40.00000 92.00000
IMAGE=Parablennius_incognitus_40TL_35SL.jpg
ID=78 
SCALE=0.110376
LM=16
58.00000 102.00000
339.00000 86.00000
366.00000 91.00000
366.00000 51.00000
346.00000 51.00000
181.00000 26.00000
89.00000 69.00000
91.00000 38.00000
81.00000 28.00000
29.00000 34.00000
34.00000 46.00000
21.00000 39.00000
23.00000 70.00000
38.00000 72.00000
29.00000 60.00000
30.00000 78.00000
IMAGE=Parablennius_parvicornis_177TL_149_SL.jpg
ID=79 
SCALE=0.502549
LM=16
84.00000 105.00000
345.00000 86.00000
365.00000 87.00000
369.00000 64.00000
350.00000 61.00000
190.00000 29.00000
111.00000 68.00000
111.00000 35.00000
85.00000 31.00000
26.00000 45.00000
31.00000 52.00000
15.00000 55.00000
32.00000 87.00000
47.00000 88.00000
39.00000 75.00000
42.00000 96.00000
IMAGE=Parablennius_pilicornis80_TL_69_SL.jpg
ID=80 
SCALE=0.198708
LM=16
78.00000 90.00000
342.00000 72.00000
361.00000 71.00000
361.00000 48.00000
344.00000 45.00000
162.00000 26.00000
97.00000 61.00000
101.00000 39.00000
76.00000 28.00000
26.00000 37.00000
31.00000 46.00000
19.00000 43.00000
27.00000 73.00000
41.00000 71.00000
33.00000 62.00000
34.00000 82.00000
IMAGE=Parablennius_rouxi77TL_66SL.jpg
ID=81 
SCALE=0.190617
LM=16
85.00000 118.00000
354.00000 86.00000
370.00000 87.00000
373.00000 63.00000
355.00000 60.00000
184.00000 34.00000
111.00000 80.00000
113.00000 52.00000
124.00000 31.00000
19.00000 57.00000
24.00000 65.00000
10.00000 67.00000
28.00000 97.00000
45.00000 98.00000
35.00000 85.00000
38.00000 110.00000
IMAGE=Parablennius_ruber_110TL_95_SL.jpg
ID=82 
SCALE=0.268089
LM=16
113.00000 187.00000
585.00000 139.00000
631.00000 143.00000
633.00000 101.00000
589.00000 94.00000
357.00000 52.00000
180.00000 132.00000
175.00000 68.00000
125.00000 54.00000
40.00000 77.00000
47.00000 91.00000
28.00000 91.00000
50.00000 152.00000
84.00000 154.00000
67.00000 136.00000
67.00000 164.00000
IMAGE=Parablennius_sanguinolentus_121TL_104_SL.jpg
ID=83 
SCALE=0.268089
LM=16
110.00000 123.00000
432.00000 97.00000
456.00000 100.00000
461.00000 65.00000
435.00000 60.00000
247.00000 30.00000
138.00000 78.00000
140.00000 42.00000
106.00000 35.00000
19.00000 57.00000
25.00000 67.00000
12.00000 68.00000
29.00000 104.00000
60.00000 104.00000
45.00000 93.00000
46.00000 116.00000
IMAGE=Parablennius_zvonimiri_41TL_34.5_SL.jpg
ID=84 
SCALE=0.078474
LM=16
64.00000 117.00000
334.00000 90.00000
351.00000 93.00000
353.00000 65.00000
332.00000 60.00000
198.00000 29.00000
97.00000 74.00000
98.00000 43.00000
68.00000 32.00000
9.00000 52.00000
23.00000 63.00000
0.00000 65.00000
18.00000 97.00000
41.00000 97.00000
28.00000 88.00000
29.00000 106.00000
IMAGE=Para_gattorungine_163TL_139_SL.jpg
ID=85 
SCALE=0.400220
