# Supplementary material for: Patterns of Body Shape Diversity and Evolution in Intertidal and Subtidal Lineages of Combtooth Blennies (Blenniidae)
Source: Integr Org Biol. 2021 Mar 16;3(1):obab004. doi: 10.1093/iob/obab004 (PMC8077888; doi:10.1093/iob/obab004)
Supplement: obab004_Supplementary_Data [file obab004_supplementary_data.zip › SupplementaryInformation1.07_JFBM46254_wf_outlineTPS.TPS]

LM=16
2702.00000 2633.00000
4784.00000 2343.00000
4953.00000 2366.00000
4988.00000 2110.00000
4823.00000 2096.00000
3703.00000 1899.00000
3028.00000 2338.00000
3021.00000 2009.00000
2770.00000 1987.00000
2388.00000 2100.00000
2510.00000 2148.00000
2333.00000 2195.00000
2418.00000 2440.00000
2573.00000 2464.00000
2510.00000 2382.00000
2497.00000 2538.00000
CURVES=1
POINTS=125
2703.00000 2635.00000
2755.00000 2636.00000
2840.00000 2638.00000
2909.00000 2648.00000
2955.00000 2655.00000
3004.00000 2648.00000
3082.00000 2644.00000
3159.00000 2636.00000
3237.00000 2629.00000
3307.00000 2610.00000
3378.00000 2600.00000
3461.00000 2579.00000
3570.00000 2552.00000
3669.00000 2528.00000
3812.00000 2495.00000
3928.00000 2474.00000
4006.00000 2461.00000
4054.00000 2451.00000
4096.00000 2448.00000
4147.00000 2444.00000
4195.00000 2440.00000
4260.00000 2430.00000
4328.00000 2415.00000
4402.00000 2398.00000
4509.00000 2375.00000
4587.00000 2364.00000
4669.00000 2354.00000
4719.00000 2350.00000
4749.00000 2347.00000
4783.00000 2341.00000
4848.00000 2347.00000
4884.00000 2356.00000
4915.00000 2364.00000
4936.00000 2373.00000
4953.00000 2366.00000
4985.00000 2339.00000
5012.00000 2291.00000
5018.00000 2210.00000
5006.00000 2147.00000
4999.00000 2122.00000
4985.00000 2105.00000
4940.00000 2099.00000
4894.00000 2101.00000
4848.00000 2099.00000
4800.00000 2086.00000
4753.00000 2067.00000
4698.00000 2046.00000
4650.00000 2029.00000
4608.00000 2021.00000
4540.00000 2004.00000
4480.00000 1987.00000
4408.00000 1973.00000
4345.00000 1960.00000
4273.00000 1945.00000
4202.00000 1937.00000
4134.00000 1930.00000
4044.00000 1918.00000
3970.00000 1912.00000
3909.00000 1912.00000
3808.00000 1912.00000
3753.00000 1907.00000
3715.00000 1905.00000
3686.00000 1897.00000
3658.00000 1893.00000
3610.00000 1899.00000
3568.00000 1905.00000
3520.00000 1893.00000
3471.00000 1886.00000
3418.00000 1888.00000
3360.00000 1891.00000
3277.00000 1910.00000
3176.00000 1924.00000
3058.00000 1950.00000
2968.00000 1966.00000
2930.00000 1968.00000
2890.00000 1973.00000
2848.00000 1979.00000
2806.00000 1989.00000
2781.00000 1989.00000
2770.00000 1989.00000
2741.00000 1983.00000
2715.00000 1977.00000
2644.00000 1987.00000
2595.00000 2002.00000
2538.00000 2015.00000
2498.00000 2036.00000
2467.00000 2057.00000
2437.00000 2072.00000
2412.00000 2084.00000
2400.00000 2099.00000
2387.00000 2099.00000
2381.00000 2110.00000
2372.00000 2124.00000
2374.00000 2133.00000
2372.00000 2141.00000
2357.00000 2141.00000
2345.00000 2158.00000
2336.00000 2175.00000
2332.00000 2198.00000
2324.00000 2217.00000
2319.00000 2255.00000
2319.00000 2270.00000
2326.00000 2293.00000
2332.00000 2320.00000
2338.00000 2343.00000
2345.00000 2368.00000
2357.00000 2398.00000
2368.00000 2442.00000
2381.00000 2470.00000
2395.00000 2495.00000
2416.00000 2516.00000
2437.00000 2535.00000
2463.00000 2550.00000
2475.00000 2556.00000
2488.00000 2560.00000
2501.00000 2560.00000
2522.00000 2566.00000
2553.00000 2577.00000
2581.00000 2590.00000
2604.00000 2598.00000
2635.00000 2611.00000
2656.00000 2621.00000
2675.00000 2625.00000
2688.00000 2630.00000
2703.00000 2634.00000
IMAGE=JFBM_46254_Scartella_cristata_outline.jpg
ID=0
SCALE=0.043102
