# Supplementary material for: Patterns of Body Shape Diversity and Evolution in Intertidal and Subtidal Lineages of Combtooth Blennies (Blenniidae)
Source: Integr Org Biol. 2021 Mar 16;3(1):obab004. doi: 10.1093/iob/obab004 (PMC8077888; doi:10.1093/iob/obab004)
Supplement: obab004_Supplementary_Data [file obab004_supplementary_data.zip › SupplementaryInformation1.08_JFBM46254_wf_outlineTPS_coords.TPS]

CURVES=77
POINTS=1500
2703.00000 2635.00000
2707.00000 2635.00000
2711.00000 2635.00000
2715.00000 2635.00000
2719.00000 2635.00000
2723.00000 2635.00000
2727.00000 2635.00000
2731.00000 2636.00000
2735.00000 2636.00000
2739.00000 2636.00000
2743.00000 2636.00000
2747.00000 2636.00000
2751.00000 2636.00000
2755.00000 2636.00000
2759.00000 2636.00000
2763.00000 2636.00000
2767.00000 2636.00000
2771.00000 2636.00000
2775.00000 2637.00000
2779.00000 2637.00000
2783.00000 2637.00000
2787.00000 2637.00000
2791.00000 2637.00000
2795.00000 2637.00000
2799.00000 2637.00000
2803.00000 2637.00000
2807.00000 2637.00000
2811.00000 2637.00000
2816.00000 2637.00000
2819.00000 2637.00000
2823.00000 2638.00000
2827.00000 2638.00000
2832.00000 2638.00000
2836.00000 2638.00000
2840.00000 2638.00000
2844.00000 2638.00000
2848.00000 2639.00000
2852.00000 2640.00000
2855.00000 2640.00000
2859.00000 2641.00000
2863.00000 2642.00000
2867.00000 2642.00000
2871.00000 2642.00000
2875.00000 2643.00000
2879.00000 2643.00000
2883.00000 2644.00000
2887.00000 2645.00000
2891.00000 2645.00000
2895.00000 2646.00000
2899.00000 2647.00000
2903.00000 2647.00000
2907.00000 2648.00000
2911.00000 2649.00000
2915.00000 2649.00000
2919.00000 2650.00000
2923.00000 2651.00000
2927.00000 2651.00000
2931.00000 2651.00000
2935.00000 2652.00000
2939.00000 2652.00000
2943.00000 2653.00000
2947.00000 2654.00000
2951.00000 2654.00000
2955.00000 2655.00000
2959.00000 2654.00000
2963.00000 2654.00000
2967.00000 2653.00000
2971.00000 2652.00000
2975.00000 2652.00000
2979.00000 2651.00000
2983.00000 2650.00000
2987.00000 2650.00000
2991.00000 2650.00000
2995.00000 2649.00000
2999.00000 2649.00000
3003.00000 2648.00000
3007.00000 2648.00000
3011.00000 2648.00000
3015.00000 2647.00000
3019.00000 2647.00000
3023.00000 2647.00000
3027.00000 2647.00000
3031.00000 2647.00000
3035.00000 2647.00000
3039.00000 2646.00000
3043.00000 2646.00000
3047.00000 2646.00000
3051.00000 2646.00000
3055.00000 2645.00000
3059.00000 2645.00000
3063.00000 2645.00000
3067.00000 2645.00000
3071.00000 2645.00000
3075.00000 2644.00000
3079.00000 2644.00000
3083.00000 2644.00000
3087.00000 2644.00000
3091.00000 2643.00000
3095.00000 2643.00000
3099.00000 2642.00000
3103.00000 2641.00000
3107.00000 2641.00000
3111.00000 2641.00000
3115.00000 2640.00000
3119.00000 2640.00000
3123.00000 2640.00000
3127.00000 2639.00000
3131.00000 2639.00000
3135.00000 2638.00000
3139.00000 2638.00000
3143.00000 2638.00000
3147.00000 2637.00000
3151.00000 2637.00000
3155.00000 2637.00000
3159.00000 2636.00000
3162.00000 2635.00000
3166.00000 2635.00000
3170.00000 2635.00000
3174.00000 2634.00000
3178.00000 2634.00000
3182.00000 2634.00000
3186.00000 2633.00000
3190.00000 2633.00000
3194.00000 2632.00000
3198.00000 2632.00000
3202.00000 2632.00000
3206.00000 2632.00000
3210.00000 2631.00000
3214.00000 2631.00000
3218.00000 2630.00000
3222.00000 2630.00000
3226.00000 2630.00000
3230.00000 2630.00000
3234.00000 2629.00000
3238.00000 2628.00000
3242.00000 2627.00000
3246.00000 2626.00000
3250.00000 2625.00000
3254.00000 2624.00000
3258.00000 2623.00000
3261.00000 2622.00000
3265.00000 2621.00000
3269.00000 2620.00000
3273.00000 2619.00000
3277.00000 2618.00000
3281.00000 2617.00000
3285.00000 2616.00000
3289.00000 2615.00000
3293.00000 2614.00000
3297.00000 2613.00000
3300.00000 2612.00000
3304.00000 2611.00000
3308.00000 2611.00000
3312.00000 2609.00000
3316.00000 2609.00000
3320.00000 2609.00000
3324.00000 2608.00000
3328.00000 2608.00000
3332.00000 2607.00000
3336.00000 2606.00000
3340.00000 2606.00000
3344.00000 2605.00000
3348.00000 2604.00000
3352.00000 2603.00000
3356.00000 2603.00000
3360.00000 2602.00000
3364.00000 2601.00000
3368.00000 2601.00000
3372.00000 2600.00000
3376.00000 2600.00000
3380.00000 2600.00000
3384.00000 2599.00000
3387.00000 2598.00000
3391.00000 2597.00000
3395.00000 2596.00000
3399.00000 2595.00000
3403.00000 2594.00000
3407.00000 2592.00000
3411.00000 2591.00000
3415.00000 2590.00000
3418.00000 2589.00000
3422.00000 2588.00000
3426.00000 2588.00000
3430.00000 2587.00000
3434.00000 2586.00000
3438.00000 2585.00000
3442.00000 2584.00000
3446.00000 2583.00000
3450.00000 2582.00000
3453.00000 2581.00000
3457.00000 2580.00000
3461.00000 2579.00000
3465.00000 2578.00000
3469.00000 2577.00000
3473.00000 2577.00000
3477.00000 2575.00000
3481.00000 2575.00000
3485.00000 2574.00000
3488.00000 2572.00000
3492.00000 2571.00000
3496.00000 2570.00000
3500.00000 2569.00000
3504.00000 2568.00000
3508.00000 2567.00000
3512.00000 2566.00000
3516.00000 2566.00000
3520.00000 2565.00000
3523.00000 2563.00000
3527.00000 2562.00000
3531.00000 2562.00000
3535.00000 2560.00000
3539.00000 2560.00000
3543.00000 2559.00000
3547.00000 2558.00000
3551.00000 2557.00000
3555.00000 2556.00000
3559.00000 2555.00000
3562.00000 2554.00000
3566.00000 2553.00000
3570.00000 2552.00000
3574.00000 2551.00000
3578.00000 2550.00000
3582.00000 2549.00000
3586.00000 2549.00000
3590.00000 2548.00000
3594.00000 2546.00000
3597.00000 2546.00000
3601.00000 2545.00000
3605.00000 2543.00000
3609.00000 2542.00000
3613.00000 2541.00000
3617.00000 2540.00000
3621.00000 2540.00000
3625.00000 2539.00000
3629.00000 2538.00000
3633.00000 2537.00000
3636.00000 2536.00000
3640.00000 2534.00000
3644.00000 2533.00000
3648.00000 2533.00000
3652.00000 2532.00000
3656.00000 2532.00000
3660.00000 2531.00000
3664.00000 2529.00000
3668.00000 2529.00000
3672.00000 2528.00000
3675.00000 2527.00000
3679.00000 2526.00000
3683.00000 2525.00000
3687.00000 2524.00000
3691.00000 2523.00000
3695.00000 2522.00000
3699.00000 2521.00000
3703.00000 2521.00000
3707.00000 2520.00000
3711.00000 2518.00000
3715.00000 2518.00000
3718.00000 2517.00000
3722.00000 2515.00000
3726.00000 2514.00000
3730.00000 2514.00000
3734.00000 2513.00000
3738.00000 2512.00000
3742.00000 2511.00000
3746.00000 2510.00000
3750.00000 2510.00000
3754.00000 2509.00000
3757.00000 2508.00000
3761.00000 2507.00000
3765.00000 2506.00000
3769.00000 2504.00000
3773.00000 2504.00000
3777.00000 2503.00000
3781.00000 2502.00000
3785.00000 2501.00000
3789.00000 2500.00000
3793.00000 2499.00000
3797.00000 2499.00000
3801.00000 2498.00000
3805.00000 2497.00000
3808.00000 2496.00000
3812.00000 2495.00000
3816.00000 2494.00000
3820.00000 2493.00000
3824.00000 2493.00000
3828.00000 2492.00000
3832.00000 2491.00000
3836.00000 2491.00000
3840.00000 2490.00000
3844.00000 2490.00000
3848.00000 2489.00000
3852.00000 2488.00000
3856.00000 2487.00000
3860.00000 2486.00000
3864.00000 2485.00000
3868.00000 2485.00000
3872.00000 2485.00000
3876.00000 2484.00000
3879.00000 2483.00000
3883.00000 2482.00000
3887.00000 2481.00000
3891.00000 2481.00000
3895.00000 2480.00000
3899.00000 2479.00000
3903.00000 2479.00000
3907.00000 2478.00000
3911.00000 2477.00000
3915.00000 2477.00000
3919.00000 2476.00000
3923.00000 2475.00000
3927.00000 2475.00000
3931.00000 2474.00000
3935.00000 2473.00000
3939.00000 2473.00000
3943.00000 2472.00000
3947.00000 2470.00000
3950.00000 2470.00000
3954.00000 2469.00000
3958.00000 2469.00000
3962.00000 2469.00000
3966.00000 2468.00000
3970.00000 2467.00000
3974.00000 2466.00000
3978.00000 2465.00000
3982.00000 2464.00000
3986.00000 2464.00000
3990.00000 2464.00000
3994.00000 2463.00000
3998.00000 2463.00000
4002.00000 2462.00000
4006.00000 2460.00000
4010.00000 2460.00000
4014.00000 2459.00000
4018.00000 2458.00000
4022.00000 2458.00000
4026.00000 2457.00000
4029.00000 2456.00000
4033.00000 2455.00000
4037.00000 2454.00000
4041.00000 2453.00000
4045.00000 2453.00000
4049.00000 2452.00000
4053.00000 2451.00000
4057.00000 2451.00000
4061.00000 2451.00000
4065.00000 2450.00000
4069.00000 2450.00000
4073.00000 2449.00000
4077.00000 2449.00000
4081.00000 2449.00000
4085.00000 2449.00000
4089.00000 2448.00000
4093.00000 2448.00000
4097.00000 2448.00000
4101.00000 2447.00000
4105.00000 2447.00000
4109.00000 2447.00000
4113.00000 2447.00000
4117.00000 2447.00000
4121.00000 2446.00000
4125.00000 2445.00000
4129.00000 2445.00000
4133.00000 2445.00000
4137.00000 2445.00000
4141.00000 2445.00000
4145.00000 2444.00000
4149.00000 2444.00000
4153.00000 2444.00000
4157.00000 2443.00000
4161.00000 2442.00000
4165.00000 2442.00000
4169.00000 2442.00000
4173.00000 2442.00000
4177.00000 2442.00000
4181.00000 2441.00000
4185.00000 2441.00000
4189.00000 2441.00000
4193.00000 2440.00000
4197.00000 2440.00000
4201.00000 2440.00000
4205.00000 2439.00000
4209.00000 2438.00000
4213.00000 2437.00000
4217.00000 2436.00000
4220.00000 2435.00000
4224.00000 2435.00000
4229.00000 2435.00000
4232.00000 2434.00000
4236.00000 2434.00000
4240.00000 2433.00000
4244.00000 2432.00000
4248.00000 2432.00000
4252.00000 2431.00000
4256.00000 2430.00000
4260.00000 2430.00000
4264.00000 2429.00000
4268.00000 2428.00000
4272.00000 2428.00000
4276.00000 2427.00000
4280.00000 2426.00000
4284.00000 2425.00000
4288.00000 2424.00000
4292.00000 2423.00000
4296.00000 2422.00000
4299.00000 2421.00000
4303.00000 2420.00000
4307.00000 2420.00000
4311.00000 2419.00000
4315.00000 2418.00000
4319.00000 2417.00000
4323.00000 2416.00000
4327.00000 2415.00000
4331.00000 2415.00000
4335.00000 2414.00000
4339.00000 2413.00000
4343.00000 2412.00000
4347.00000 2411.00000
4351.00000 2410.00000
4354.00000 2409.00000
4358.00000 2408.00000
4362.00000 2407.00000
4366.00000 2406.00000
4370.00000 2405.00000
4374.00000 2404.00000
4378.00000 2404.00000
4382.00000 2403.00000
4386.00000 2402.00000
4389.00000 2401.00000
4393.00000 2400.00000
4397.00000 2399.00000
4401.00000 2398.00000
4405.00000 2397.00000
4409.00000 2396.00000
4413.00000 2396.00000
4417.00000 2395.00000
4421.00000 2394.00000
4425.00000 2393.00000
4429.00000 2392.00000
4433.00000 2391.00000
4436.00000 2391.00000
4440.00000 2390.00000
4444.00000 2389.00000
4448.00000 2388.00000
4452.00000 2387.00000
4456.00000 2386.00000
4460.00000 2386.00000
4464.00000 2385.00000
4468.00000 2384.00000
4472.00000 2383.00000
4476.00000 2382.00000
4480.00000 2381.00000
4484.00000 2381.00000
4488.00000 2380.00000
4491.00000 2379.00000
4495.00000 2378.00000
4499.00000 2377.00000
4503.00000 2376.00000
4507.00000 2376.00000
4511.00000 2375.00000
4515.00000 2374.00000
4519.00000 2374.00000
4523.00000 2373.00000
4527.00000 2372.00000
4531.00000 2372.00000
4535.00000 2371.00000
4539.00000 2370.00000
4543.00000 2370.00000
4547.00000 2370.00000
4551.00000 2369.00000
4555.00000 2369.00000
4559.00000 2368.00000
4563.00000 2367.00000
4567.00000 2367.00000
4571.00000 2366.00000
4575.00000 2366.00000
4579.00000 2366.00000
4583.00000 2365.00000
4587.00000 2364.00000
4591.00000 2364.00000
4595.00000 2363.00000
4599.00000 2362.00000
4603.00000 2362.00000
4607.00000 2362.00000
4611.00000 2361.00000
4615.00000 2361.00000
4619.00000 2360.00000
4623.00000 2359.00000
4627.00000 2359.00000
4630.00000 2358.00000
4635.00000 2358.00000
4639.00000 2358.00000
4642.00000 2357.00000
4646.00000 2357.00000
4650.00000 2357.00000
4654.00000 2356.00000
4658.00000 2355.00000
4662.00000 2355.00000
4666.00000 2355.00000
4670.00000 2354.00000
4674.00000 2354.00000
4678.00000 2353.00000
4682.00000 2353.00000
4686.00000 2353.00000
4690.00000 2352.00000
4694.00000 2352.00000
4698.00000 2352.00000
4702.00000 2351.00000
4706.00000 2351.00000
4710.00000 2351.00000
4714.00000 2350.00000
4718.00000 2350.00000
4722.00000 2350.00000
4726.00000 2350.00000
4730.00000 2349.00000
4734.00000 2349.00000
4738.00000 2348.00000
4742.00000 2347.00000
4746.00000 2347.00000
4750.00000 2346.00000
4754.00000 2346.00000
4758.00000 2346.00000
4762.00000 2345.00000
4766.00000 2344.00000
4770.00000 2343.00000
4774.00000 2342.00000
4778.00000 2341.00000
4782.00000 2341.00000
4786.00000 2341.00000
4790.00000 2342.00000
4794.00000 2342.00000
4798.00000 2342.00000
4802.00000 2343.00000
4806.00000 2343.00000
4810.00000 2344.00000
4814.00000 2344.00000
4818.00000 2344.00000
4822.00000 2344.00000
4826.00000 2345.00000
4830.00000 2345.00000
4834.00000 2346.00000
4838.00000 2347.00000
4842.00000 2347.00000
4846.00000 2347.00000
4850.00000 2348.00000
4854.00000 2348.00000
4858.00000 2349.00000
4861.00000 2350.00000
4865.00000 2351.00000
4869.00000 2352.00000
4873.00000 2353.00000
4877.00000 2354.00000
4881.00000 2355.00000
4885.00000 2356.00000
4889.00000 2358.00000
4892.00000 2359.00000
4896.00000 2360.00000
4900.00000 2360.00000
4904.00000 2361.00000
4908.00000 2362.00000
4912.00000 2362.00000
4916.00000 2364.00000
4919.00000 2366.00000
4923.00000 2367.00000
4927.00000 2369.00000
4931.00000 2370.00000
4934.00000 2371.00000
4938.00000 2372.00000
4942.00000 2371.00000
4946.00000 2369.00000
4950.00000 2368.00000
4953.00000 2366.00000
4956.00000 2363.00000
4960.00000 2361.00000
4963.00000 2358.00000
4966.00000 2356.00000
4969.00000 2353.00000
4972.00000 2350.00000
4975.00000 2348.00000
4978.00000 2345.00000
4981.00000 2342.00000
4984.00000 2340.00000
4987.00000 2337.00000
4988.00000 2334.00000
4990.00000 2330.00000
4992.00000 2326.00000
4994.00000 2323.00000
4996.00000 2319.00000
4998.00000 2316.00000
5000.00000 2312.00000
5002.00000 2309.00000
5004.00000 2305.00000
5006.00000 2302.00000
5008.00000 2298.00000
5010.00000 2295.00000
5011.00000 2291.00000
5011.00000 2287.00000
5012.00000 2283.00000
5013.00000 2279.00000
5013.00000 2275.00000
5014.00000 2271.00000
5014.00000 2267.00000
5014.00000 2263.00000
5014.00000 2259.00000
5015.00000 2255.00000
5015.00000 2251.00000
5015.00000 2247.00000
5016.00000 2243.00000
5016.00000 2239.00000
5016.00000 2235.00000
5016.00000 2231.00000
5016.00000 2227.00000
5017.00000 2223.00000
5017.00000 2219.00000
5017.00000 2215.00000
5018.00000 2211.00000
5017.00000 2207.00000
5017.00000 2203.00000
5016.00000 2199.00000
5015.00000 2195.00000
5015.00000 2191.00000
5014.00000 2187.00000
5013.00000 2183.00000
5012.00000 2180.00000
5011.00000 2176.00000
5010.00000 2172.00000
5010.00000 2168.00000
5009.00000 2164.00000
5008.00000 2160.00000
5008.00000 2156.00000
5007.00000 2152.00000
5006.00000 2148.00000
5005.00000 2144.00000
5004.00000 2140.00000
5003.00000 2136.00000
5002.00000 2132.00000
5001.00000 2128.00000
5000.00000 2125.00000
4998.00000 2121.00000
4996.00000 2118.00000
4993.00000 2115.00000
4991.00000 2112.00000
4988.00000 2109.00000
4985.00000 2106.00000
4981.00000 2105.00000
4977.00000 2104.00000
4973.00000 2103.00000
4969.00000 2103.00000
4965.00000 2103.00000
4961.00000 2102.00000
4957.00000 2102.00000
4953.00000 2101.00000
4949.00000 2100.00000
4945.00000 2100.00000
4941.00000 2099.00000
4937.00000 2099.00000
4933.00000 2099.00000
4929.00000 2099.00000
4925.00000 2100.00000
4921.00000 2100.00000
4917.00000 2100.00000
4913.00000 2100.00000
4909.00000 2100.00000
4905.00000 2100.00000
4901.00000 2101.00000
4897.00000 2101.00000
4893.00000 2101.00000
4889.00000 2101.00000
4885.00000 2101.00000
4881.00000 2100.00000
4877.00000 2100.00000
4873.00000 2100.00000
4869.00000 2100.00000
4865.00000 2100.00000
4861.00000 2100.00000
4857.00000 2099.00000
4853.00000 2099.00000
4849.00000 2099.00000
4845.00000 2098.00000
4841.00000 2097.00000
4837.00000 2096.00000
4834.00000 2095.00000
4830.00000 2094.00000
4826.00000 2093.00000
4822.00000 2092.00000
4818.00000 2091.00000
4814.00000 2090.00000
4810.00000 2089.00000
4806.00000 2088.00000
4803.00000 2086.00000
4799.00000 2085.00000
4795.00000 2084.00000
4791.00000 2082.00000
4787.00000 2081.00000
4784.00000 2080.00000
4780.00000 2078.00000
4776.00000 2076.00000
4773.00000 2075.00000
4769.00000 2073.00000
4765.00000 2072.00000
4761.00000 2071.00000
4757.00000 2069.00000
4754.00000 2068.00000
4750.00000 2066.00000
4746.00000 2064.00000
4743.00000 2063.00000
4739.00000 2062.00000
4735.00000 2060.00000
4731.00000 2059.00000
4728.00000 2058.00000
4724.00000 2056.00000
4720.00000 2054.00000
4717.00000 2053.00000
4713.00000 2051.00000
4709.00000 2050.00000
4705.00000 2049.00000
4701.00000 2047.00000
4698.00000 2046.00000
4694.00000 2045.00000
4690.00000 2043.00000
4686.00000 2042.00000
4682.00000 2041.00000
4679.00000 2039.00000
4675.00000 2038.00000
4671.00000 2037.00000
4667.00000 2035.00000
4663.00000 2034.00000
4660.00000 2033.00000
4656.00000 2031.00000
4652.00000 2030.00000
4648.00000 2029.00000
4644.00000 2028.00000
4640.00000 2027.00000
4636.00000 2026.00000
4632.00000 2026.00000
4628.00000 2025.00000
4624.00000 2024.00000
4621.00000 2024.00000
4617.00000 2023.00000
4613.00000 2022.00000
4609.00000 2021.00000
4605.00000 2020.00000
4601.00000 2019.00000
4597.00000 2018.00000
4593.00000 2017.00000
4589.00000 2016.00000
4585.00000 2016.00000
4581.00000 2015.00000
4578.00000 2014.00000
4574.00000 2013.00000
4570.00000 2012.00000
4566.00000 2011.00000
4562.00000 2009.00000
4558.00000 2008.00000
4554.00000 2007.00000
4550.00000 2007.00000
4546.00000 2006.00000
4543.00000 2005.00000
4539.00000 2004.00000
4535.00000 2003.00000
4531.00000 2002.00000
4527.00000 2001.00000
4523.00000 2000.00000
4519.00000 1999.00000
4515.00000 1997.00000
4512.00000 1996.00000
4508.00000 1995.00000
4504.00000 1993.00000
4500.00000 1992.00000
4496.00000 1991.00000
4492.00000 1990.00000
4489.00000 1989.00000
4485.00000 1988.00000
4481.00000 1987.00000
4477.00000 1986.00000
4473.00000 1985.00000
4469.00000 1985.00000
4465.00000 1984.00000
4461.00000 1983.00000
4457.00000 1983.00000
4453.00000 1982.00000
4449.00000 1981.00000
4445.00000 1980.00000
4441.00000 1980.00000
4437.00000 1979.00000
4434.00000 1978.00000
4430.00000 1977.00000
4426.00000 1976.00000
4422.00000 1976.00000
4418.00000 1975.00000
4414.00000 1974.00000
4410.00000 1974.00000
4406.00000 1973.00000
4402.00000 1972.00000
4398.00000 1971.00000
4394.00000 1970.00000
4390.00000 1969.00000
4386.00000 1969.00000
4382.00000 1968.00000
4378.00000 1967.00000
4374.00000 1966.00000
4371.00000 1965.00000
4367.00000 1964.00000
4363.00000 1964.00000
4359.00000 1963.00000
4355.00000 1962.00000
4351.00000 1962.00000
4347.00000 1961.00000
4343.00000 1960.00000
4339.00000 1959.00000
4335.00000 1958.00000
4331.00000 1957.00000
4327.00000 1956.00000
4324.00000 1955.00000
4320.00000 1954.00000
4316.00000 1954.00000
4312.00000 1953.00000
4308.00000 1952.00000
4304.00000 1951.00000
4300.00000 1950.00000
4296.00000 1949.00000
4292.00000 1949.00000
4288.00000 1948.00000
4284.00000 1947.00000
4280.00000 1947.00000
4276.00000 1946.00000
4272.00000 1945.00000
4269.00000 1944.00000
4264.00000 1944.00000
4261.00000 1943.00000
4257.00000 1943.00000
4253.00000 1943.00000
4249.00000 1942.00000
4245.00000 1942.00000
4241.00000 1942.00000
4237.00000 1941.00000
4233.00000 1941.00000
4229.00000 1940.00000
4225.00000 1939.00000
4221.00000 1939.00000
4217.00000 1938.00000
4213.00000 1938.00000
4209.00000 1938.00000
4205.00000 1938.00000
4201.00000 1937.00000
4197.00000 1937.00000
4193.00000 1936.00000
4189.00000 1935.00000
4185.00000 1935.00000
4181.00000 1935.00000
4177.00000 1934.00000
4173.00000 1934.00000
4169.00000 1934.00000
4165.00000 1933.00000
4161.00000 1933.00000
4157.00000 1932.00000
4153.00000 1932.00000
4149.00000 1932.00000
4145.00000 1931.00000
4141.00000 1931.00000
4137.00000 1931.00000
4133.00000 1930.00000
4129.00000 1929.00000
4125.00000 1929.00000
4121.00000 1929.00000
4117.00000 1928.00000
4113.00000 1928.00000
4109.00000 1927.00000
4105.00000 1926.00000
4101.00000 1926.00000
4097.00000 1925.00000
4093.00000 1925.00000
4089.00000 1925.00000
4085.00000 1924.00000
4081.00000 1923.00000
4077.00000 1923.00000
4073.00000 1922.00000
4069.00000 1921.00000
4065.00000 1921.00000
4061.00000 1921.00000
4057.00000 1920.00000
4053.00000 1920.00000
4049.00000 1919.00000
4045.00000 1918.00000
4041.00000 1918.00000
4037.00000 1917.00000
4033.00000 1917.00000
4029.00000 1917.00000
4025.00000 1917.00000
4021.00000 1916.00000
4017.00000 1916.00000
4013.00000 1915.00000
4009.00000 1915.00000
4005.00000 1915.00000
4001.00000 1915.00000
3997.00000 1914.00000
3993.00000 1914.00000
3989.00000 1914.00000
3985.00000 1913.00000
3981.00000 1913.00000
3977.00000 1912.00000
3973.00000 1912.00000
3969.00000 1912.00000
3965.00000 1912.00000
3961.00000 1912.00000
3957.00000 1912.00000
3953.00000 1912.00000
3949.00000 1912.00000
3945.00000 1912.00000
3941.00000 1912.00000
3937.00000 1912.00000
3933.00000 1912.00000
3929.00000 1912.00000
3925.00000 1912.00000
3921.00000 1912.00000
3917.00000 1912.00000
3913.00000 1912.00000
3909.00000 1912.00000
3905.00000 1912.00000
3901.00000 1912.00000
3897.00000 1912.00000
3893.00000 1912.00000
3889.00000 1912.00000
3885.00000 1912.00000
3881.00000 1912.00000
3877.00000 1912.00000
3873.00000 1912.00000
3869.00000 1912.00000
3865.00000 1912.00000
3861.00000 1912.00000
3857.00000 1912.00000
3853.00000 1912.00000
3849.00000 1912.00000
3845.00000 1912.00000
3841.00000 1912.00000
3837.00000 1912.00000
3833.00000 1912.00000
3829.00000 1912.00000
3824.00000 1912.00000
3820.00000 1912.00000
3816.00000 1912.00000
3812.00000 1912.00000
3808.00000 1912.00000
3804.00000 1911.00000
3800.00000 1911.00000
3796.00000 1911.00000
3792.00000 1911.00000
3788.00000 1911.00000
3784.00000 1910.00000
3780.00000 1909.00000
3776.00000 1909.00000
3772.00000 1909.00000
3768.00000 1908.00000
3764.00000 1908.00000
3760.00000 1908.00000
3756.00000 1907.00000
3752.00000 1907.00000
3748.00000 1907.00000
3744.00000 1906.00000
3740.00000 1906.00000
3736.00000 1906.00000
3732.00000 1906.00000
3728.00000 1906.00000
3724.00000 1906.00000
3720.00000 1905.00000
3716.00000 1905.00000
3712.00000 1904.00000
3709.00000 1903.00000
3705.00000 1903.00000
3701.00000 1901.00000
3697.00000 1900.00000
3693.00000 1899.00000
3689.00000 1898.00000
3685.00000 1897.00000
3681.00000 1896.00000
3678.00000 1895.00000
3673.00000 1895.00000
3669.00000 1895.00000
3666.00000 1894.00000
3662.00000 1893.00000
3658.00000 1893.00000
3654.00000 1894.00000
3650.00000 1895.00000
3646.00000 1895.00000
3642.00000 1895.00000
3638.00000 1896.00000
3634.00000 1896.00000
3630.00000 1897.00000
3626.00000 1898.00000
3622.00000 1898.00000
3618.00000 1898.00000
3614.00000 1898.00000
3610.00000 1898.00000
3606.00000 1899.00000
3602.00000 1900.00000
3598.00000 1901.00000
3594.00000 1902.00000
3590.00000 1902.00000
3586.00000 1903.00000
3582.00000 1903.00000
3578.00000 1903.00000
3574.00000 1904.00000
3570.00000 1905.00000
3566.00000 1905.00000
3562.00000 1904.00000
3558.00000 1903.00000
3554.00000 1902.00000
3551.00000 1901.00000
3547.00000 1900.00000
3543.00000 1899.00000
3539.00000 1898.00000
3535.00000 1896.00000
3531.00000 1895.00000
3527.00000 1895.00000
3523.00000 1894.00000
3519.00000 1893.00000
3515.00000 1893.00000
3511.00000 1892.00000
3507.00000 1891.00000
3503.00000 1891.00000
3499.00000 1890.00000
3496.00000 1889.00000
3492.00000 1889.00000
3488.00000 1888.00000
3484.00000 1887.00000
3480.00000 1887.00000
3476.00000 1886.00000
3472.00000 1886.00000
3468.00000 1886.00000
3464.00000 1886.00000
3460.00000 1886.00000
3456.00000 1886.00000
3452.00000 1887.00000
3448.00000 1887.00000
3444.00000 1887.00000
3440.00000 1887.00000
3436.00000 1887.00000
3432.00000 1887.00000
3428.00000 1888.00000
3424.00000 1888.00000
3420.00000 1888.00000
3415.00000 1888.00000
3412.00000 1889.00000
3408.00000 1889.00000
3403.00000 1889.00000
3399.00000 1889.00000
3395.00000 1889.00000
3391.00000 1889.00000
3387.00000 1890.00000
3383.00000 1890.00000
3379.00000 1890.00000
3375.00000 1890.00000
3371.00000 1890.00000
3367.00000 1891.00000
3363.00000 1891.00000
3359.00000 1891.00000
3355.00000 1892.00000
3352.00000 1893.00000
3348.00000 1894.00000
3344.00000 1895.00000
3340.00000 1896.00000
3336.00000 1896.00000
3332.00000 1898.00000
3328.00000 1898.00000
3324.00000 1899.00000
3320.00000 1900.00000
3316.00000 1901.00000
3313.00000 1902.00000
3309.00000 1903.00000
3305.00000 1904.00000
3301.00000 1904.00000
3297.00000 1905.00000
3293.00000 1906.00000
3289.00000 1907.00000
3285.00000 1908.00000
3281.00000 1908.00000
3277.00000 1909.00000
3273.00000 1911.00000
3269.00000 1912.00000
3265.00000 1912.00000
3261.00000 1913.00000
3257.00000 1913.00000
3253.00000 1913.00000
3249.00000 1914.00000
3246.00000 1915.00000
3242.00000 1915.00000
3238.00000 1916.00000
3234.00000 1917.00000
3230.00000 1917.00000
3226.00000 1917.00000
3222.00000 1918.00000
3218.00000 1918.00000
3214.00000 1919.00000
3210.00000 1920.00000
3206.00000 1920.00000
3202.00000 1921.00000
3198.00000 1921.00000
3194.00000 1921.00000
3190.00000 1922.00000
3186.00000 1923.00000
3182.00000 1923.00000
3178.00000 1924.00000
3174.00000 1925.00000
3170.00000 1925.00000
3166.00000 1926.00000
3162.00000 1927.00000
3158.00000 1927.00000
3154.00000 1929.00000
3150.00000 1930.00000
3147.00000 1931.00000
3143.00000 1932.00000
3139.00000 1933.00000
3135.00000 1933.00000
3131.00000 1934.00000
3127.00000 1935.00000
3123.00000 1936.00000
3119.00000 1937.00000
3115.00000 1937.00000
3111.00000 1938.00000
3107.00000 1939.00000
3103.00000 1939.00000
3099.00000 1940.00000
3096.00000 1942.00000
3092.00000 1943.00000
3088.00000 1943.00000
3084.00000 1945.00000
3080.00000 1946.00000
3076.00000 1946.00000
3072.00000 1947.00000
3068.00000 1948.00000
3064.00000 1949.00000
3060.00000 1950.00000
3056.00000 1950.00000
3052.00000 1951.00000
3048.00000 1952.00000
3045.00000 1952.00000
3041.00000 1953.00000
3037.00000 1954.00000
3033.00000 1955.00000
3029.00000 1955.00000
3025.00000 1956.00000
3021.00000 1957.00000
3017.00000 1957.00000
3013.00000 1958.00000
3009.00000 1959.00000
3005.00000 1959.00000
3001.00000 1960.00000
2997.00000 1961.00000
2993.00000 1961.00000
2989.00000 1962.00000
2985.00000 1963.00000
2981.00000 1963.00000
2977.00000 1965.00000
2973.00000 1965.00000
2969.00000 1966.00000
2965.00000 1966.00000
2961.00000 1966.00000
2957.00000 1966.00000
2953.00000 1967.00000
2949.00000 1967.00000
2945.00000 1967.00000
2941.00000 1968.00000
2937.00000 1968.00000
2933.00000 1968.00000
2929.00000 1968.00000
2925.00000 1968.00000
2921.00000 1969.00000
2917.00000 1970.00000
2913.00000 1970.00000
2909.00000 1971.00000
2905.00000 1971.00000
2901.00000 1971.00000
2897.00000 1972.00000
2893.00000 1973.00000
2889.00000 1974.00000
2886.00000 1974.00000
2882.00000 1975.00000
2878.00000 1975.00000
2874.00000 1975.00000
2870.00000 1976.00000
2866.00000 1977.00000
2862.00000 1977.00000
2858.00000 1978.00000
2854.00000 1979.00000
2850.00000 1979.00000
2846.00000 1980.00000
2842.00000 1981.00000
2838.00000 1981.00000
2834.00000 1982.00000
2830.00000 1983.00000
2826.00000 1984.00000
2822.00000 1985.00000
2818.00000 1986.00000
2814.00000 1987.00000
2811.00000 1988.00000
2807.00000 1989.00000
2803.00000 1989.00000
2799.00000 1989.00000
2795.00000 1989.00000
2791.00000 1989.00000
2786.00000 1989.00000
2782.00000 1989.00000
2778.00000 1989.00000
2774.00000 1989.00000
2770.00000 1989.00000
2766.00000 1988.00000
2762.00000 1987.00000
2759.00000 1987.00000
2755.00000 1986.00000
2751.00000 1985.00000
2747.00000 1984.00000
2743.00000 1984.00000
2739.00000 1982.00000
2735.00000 1981.00000
2731.00000 1981.00000
2727.00000 1980.00000
2723.00000 1980.00000
2719.00000 1979.00000
2715.00000 1977.00000
2711.00000 1977.00000
2707.00000 1978.00000
2703.00000 1979.00000
2699.00000 1979.00000
2695.00000 1979.00000
2691.00000 1980.00000
2688.00000 1981.00000
2684.00000 1981.00000
2680.00000 1982.00000
2676.00000 1983.00000
2672.00000 1983.00000
2668.00000 1983.00000
2664.00000 1984.00000
2660.00000 1984.00000
2656.00000 1985.00000
2652.00000 1986.00000
2648.00000 1986.00000
2644.00000 1987.00000
2640.00000 1988.00000
2636.00000 1989.00000
2632.00000 1991.00000
2629.00000 1992.00000
2625.00000 1993.00000
2621.00000 1995.00000
2617.00000 1995.00000
2613.00000 1996.00000
2609.00000 1998.00000
2605.00000 1998.00000
2601.00000 1999.00000
2598.00000 2001.00000
2594.00000 2002.00000
2590.00000 2003.00000
2586.00000 2004.00000
2582.00000 2005.00000
2578.00000 2006.00000
2574.00000 2007.00000
2570.00000 2007.00000
2566.00000 2008.00000
2563.00000 2010.00000
2559.00000 2011.00000
2555.00000 2011.00000
2551.00000 2012.00000
2547.00000 2013.00000
2543.00000 2014.00000
2539.00000 2015.00000
2536.00000 2016.00000
2532.00000 2018.00000
2529.00000 2020.00000
2525.00000 2022.00000
2521.00000 2024.00000
2518.00000 2026.00000
2514.00000 2027.00000
2511.00000 2029.00000
2507.00000 2031.00000
2503.00000 2033.00000
2500.00000 2035.00000
2497.00000 2037.00000
2493.00000 2040.00000
2490.00000 2042.00000
2486.00000 2043.00000
2483.00000 2046.00000
2480.00000 2048.00000
2477.00000 2051.00000
2474.00000 2053.00000
2470.00000 2055.00000
2467.00000 2057.00000
2463.00000 2059.00000
2459.00000 2060.00000
2456.00000 2062.00000
2452.00000 2064.00000
2449.00000 2066.00000
2445.00000 2068.00000
2441.00000 2069.00000
2438.00000 2071.00000
2434.00000 2073.00000
2431.00000 2075.00000
2427.00000 2076.00000
2423.00000 2078.00000
2420.00000 2080.00000
2416.00000 2082.00000
2413.00000 2084.00000
2410.00000 2087.00000
2407.00000 2090.00000
2405.00000 2093.00000
2402.00000 2096.00000
2399.00000 2098.00000
2395.00000 2099.00000
2391.00000 2100.00000
2387.00000 2102.00000
2384.00000 2105.00000
2382.00000 2108.00000
2380.00000 2111.00000
2378.00000 2115.00000
2376.00000 2118.00000
2374.00000 2122.00000
2373.00000 2125.00000
2373.00000 2130.00000
2373.00000 2134.00000
2372.00000 2137.00000
2369.00000 2140.00000
2365.00000 2141.00000
2361.00000 2141.00000
2358.00000 2142.00000
2355.00000 2145.00000
2352.00000 2148.00000
2350.00000 2151.00000
2348.00000 2154.00000
2345.00000 2157.00000
2344.00000 2161.00000
2342.00000 2165.00000
2340.00000 2168.00000
2338.00000 2172.00000
2337.00000 2176.00000
2336.00000 2180.00000
2335.00000 2183.00000
2334.00000 2187.00000
2333.00000 2191.00000
2332.00000 2195.00000
2331.00000 2199.00000
2330.00000 2203.00000
2329.00000 2207.00000
2327.00000 2210.00000
2325.00000 2214.00000
2324.00000 2218.00000
2324.00000 2222.00000
2323.00000 2226.00000
2322.00000 2230.00000
2322.00000 2234.00000
2322.00000 2238.00000
2321.00000 2242.00000
2321.00000 2246.00000
2320.00000 2250.00000
2319.00000 2254.00000
2319.00000 2258.00000
2319.00000 2262.00000
2319.00000 2266.00000
2319.00000 2270.00000
2320.00000 2274.00000
2321.00000 2278.00000
2323.00000 2281.00000
2324.00000 2285.00000
2325.00000 2289.00000
2326.00000 2293.00000
2327.00000 2297.00000
2328.00000 2301.00000
2328.00000 2305.00000
2329.00000 2309.00000
2330.00000 2312.00000
2331.00000 2316.00000
2332.00000 2320.00000
2333.00000 2324.00000
2334.00000 2328.00000
2335.00000 2332.00000
2336.00000 2336.00000
2337.00000 2340.00000
2338.00000 2344.00000
2339.00000 2348.00000
2340.00000 2351.00000
2341.00000 2355.00000
2342.00000 2359.00000
2344.00000 2363.00000
2345.00000 2367.00000
2346.00000 2370.00000
2348.00000 2374.00000
2349.00000 2378.00000
2351.00000 2382.00000
2352.00000 2385.00000
2354.00000 2389.00000
2356.00000 2393.00000
2357.00000 2397.00000
2358.00000 2400.00000
2359.00000 2404.00000
2360.00000 2408.00000
2361.00000 2412.00000
2362.00000 2416.00000
2362.00000 2420.00000
2363.00000 2424.00000
2364.00000 2428.00000
2365.00000 2432.00000
2366.00000 2436.00000
2367.00000 2439.00000
2369.00000 2443.00000
2371.00000 2447.00000
2372.00000 2450.00000
2374.00000 2454.00000
2375.00000 2458.00000
2377.00000 2461.00000
2379.00000 2465.00000
2380.00000 2469.00000
2382.00000 2472.00000
2384.00000 2476.00000
2386.00000 2479.00000
2388.00000 2483.00000
2390.00000 2486.00000
2392.00000 2490.00000
2394.00000 2493.00000
2396.00000 2496.00000
2399.00000 2499.00000
2402.00000 2502.00000
2405.00000 2505.00000
2408.00000 2508.00000
2411.00000 2511.00000
2414.00000 2513.00000
2417.00000 2516.00000
2420.00000 2519.00000
2423.00000 2522.00000
2425.00000 2524.00000
2429.00000 2527.00000
2432.00000 2530.00000
2434.00000 2532.00000
2438.00000 2535.00000
2441.00000 2537.00000
2444.00000 2539.00000
2448.00000 2541.00000
2451.00000 2543.00000
2455.00000 2545.00000
2458.00000 2547.00000
2462.00000 2549.00000
2465.00000 2551.00000
2469.00000 2553.00000
2473.00000 2555.00000
2476.00000 2556.00000
2480.00000 2557.00000
2484.00000 2559.00000
2488.00000 2560.00000
2492.00000 2560.00000
2496.00000 2560.00000
2500.00000 2560.00000
2504.00000 2561.00000
2508.00000 2562.00000
2511.00000 2563.00000
2515.00000 2564.00000
2519.00000 2565.00000
2523.00000 2566.00000
2527.00000 2568.00000
2531.00000 2569.00000
2534.00000 2570.00000
2538.00000 2571.00000
2542.00000 2573.00000
2546.00000 2574.00000
2550.00000 2575.00000
2553.00000 2577.00000
2557.00000 2579.00000
2561.00000 2580.00000
2564.00000 2582.00000
2568.00000 2584.00000
2572.00000 2585.00000
2575.00000 2587.00000
2579.00000 2589.00000
2583.00000 2590.00000
2586.00000 2592.00000
2590.00000 2593.00000
2594.00000 2595.00000
2598.00000 2596.00000
2602.00000 2597.00000
2605.00000 2598.00000
2609.00000 2600.00000
2612.00000 2602.00000
2616.00000 2603.00000
2620.00000 2605.00000
2624.00000 2606.00000
2627.00000 2608.00000
2631.00000 2610.00000
2635.00000 2611.00000
2638.00000 2613.00000
2642.00000 2615.00000
2646.00000 2616.00000
2649.00000 2618.00000
2653.00000 2620.00000
2657.00000 2621.00000
2661.00000 2622.00000
2665.00000 2622.00000
2669.00000 2623.00000
2672.00000 2624.00000
2676.00000 2626.00000
2680.00000 2627.00000
2684.00000 2628.00000
2688.00000 2630.00000
2691.00000 2631.00000
2695.00000 2632.00000
2699.00000 2633.00000
2703.00000 2634.00000
POINTS=400
3028.00000 2340.00000
3030.00000 2345.00000
3033.00000 2349.00000
3035.00000 2353.00000
3038.00000 2357.00000
3042.00000 2361.00000
3046.00000 2364.00000
3050.00000 2367.00000
3054.00000 2370.00000
3058.00000 2374.00000
3061.00000 2377.00000
3065.00000 2381.00000
3068.00000 2385.00000
3071.00000 2389.00000
3073.00000 2393.00000
3076.00000 2398.00000
3079.00000 2402.00000
3082.00000 2406.00000
3084.00000 2410.00000
3087.00000 2414.00000
3090.00000 2418.00000
3094.00000 2422.00000
3097.00000 2426.00000
3100.00000 2430.00000
3103.00000 2434.00000
3106.00000 2438.00000
3109.00000 2442.00000
3112.00000 2446.00000
3116.00000 2450.00000
3119.00000 2453.00000
3123.00000 2457.00000
3127.00000 2460.00000
3132.00000 2461.00000
3137.00000 2463.00000
3142.00000 2463.00000
3146.00000 2461.00000
3150.00000 2458.00000
3155.00000 2457.00000
3160.00000 2457.00000
3165.00000 2458.00000
3170.00000 2458.00000
3175.00000 2458.00000
3180.00000 2459.00000
3185.00000 2461.00000
3190.00000 2462.00000
3195.00000 2462.00000
3200.00000 2463.00000
3205.00000 2465.00000
3209.00000 2468.00000
3214.00000 2470.00000
3219.00000 2471.00000
3223.00000 2474.00000
3228.00000 2474.00000
3233.00000 2474.00000
3238.00000 2473.00000
3243.00000 2472.00000
3248.00000 2471.00000
3253.00000 2471.00000
3258.00000 2470.00000
3263.00000 2470.00000
3269.00000 2470.00000
3274.00000 2470.00000
3279.00000 2470.00000
3284.00000 2472.00000
3288.00000 2473.00000
3293.00000 2475.00000
3298.00000 2477.00000
3303.00000 2479.00000
3307.00000 2480.00000
3312.00000 2480.00000
3317.00000 2478.00000
3321.00000 2476.00000
3326.00000 2474.00000
3330.00000 2471.00000
3335.00000 2469.00000
3340.00000 2468.00000
3345.00000 2466.00000
3350.00000 2465.00000
3355.00000 2464.00000
3360.00000 2464.00000
3365.00000 2464.00000
3370.00000 2464.00000
3375.00000 2463.00000
3380.00000 2462.00000
3385.00000 2461.00000
3390.00000 2460.00000
3394.00000 2457.00000
3398.00000 2454.00000
3401.00000 2450.00000
3404.00000 2446.00000
3407.00000 2442.00000
3410.00000 2438.00000
3414.00000 2434.00000
3417.00000 2431.00000
3422.00000 2428.00000
3426.00000 2426.00000
3431.00000 2425.00000
3436.00000 2426.00000
3441.00000 2425.00000
3446.00000 2425.00000
3451.00000 2424.00000
3456.00000 2422.00000
3460.00000 2421.00000
3465.00000 2418.00000
3470.00000 2417.00000
3475.00000 2415.00000
3479.00000 2412.00000
3483.00000 2409.00000
3487.00000 2406.00000
3491.00000 2403.00000
3495.00000 2401.00000
3500.00000 2399.00000
3505.00000 2398.00000
3510.00000 2396.00000
3515.00000 2394.00000
3519.00000 2392.00000
3524.00000 2390.00000
3529.00000 2388.00000
3534.00000 2387.00000
3539.00000 2386.00000
3543.00000 2385.00000
3544.00000 2380.00000
3545.00000 2375.00000
3548.00000 2372.00000
3553.00000 2371.00000
3558.00000 2370.00000
3563.00000 2369.00000
3568.00000 2368.00000
3572.00000 2365.00000
3573.00000 2360.00000
3573.00000 2355.00000
3573.00000 2350.00000
3575.00000 2345.00000
3577.00000 2341.00000
3580.00000 2337.00000
3584.00000 2333.00000
3588.00000 2331.00000
3593.00000 2331.00000
3598.00000 2331.00000
3603.00000 2331.00000
3608.00000 2330.00000
3613.00000 2329.00000
3618.00000 2328.00000
3623.00000 2327.00000
3628.00000 2326.00000
3633.00000 2325.00000
3638.00000 2326.00000
3643.00000 2326.00000
3648.00000 2327.00000
3653.00000 2329.00000
3658.00000 2330.00000
3663.00000 2330.00000
3668.00000 2331.00000
3673.00000 2331.00000
3678.00000 2331.00000
3683.00000 2330.00000
3688.00000 2329.00000
3693.00000 2328.00000
3698.00000 2327.00000
3703.00000 2325.00000
3707.00000 2323.00000
3712.00000 2321.00000
3717.00000 2321.00000
3722.00000 2321.00000
3727.00000 2322.00000
3732.00000 2322.00000
3737.00000 2324.00000
3741.00000 2326.00000
3745.00000 2329.00000
3750.00000 2332.00000
3754.00000 2333.00000
3758.00000 2331.00000
3760.00000 2327.00000
3758.00000 2322.00000
3755.00000 2318.00000
3752.00000 2314.00000
3748.00000 2311.00000
3744.00000 2308.00000
3739.00000 2306.00000
3735.00000 2304.00000
3730.00000 2303.00000
3725.00000 2301.00000
3720.00000 2299.00000
3716.00000 2297.00000
3711.00000 2296.00000
3706.00000 2294.00000
3701.00000 2293.00000
3696.00000 2292.00000
3692.00000 2290.00000
3697.00000 2288.00000
3702.00000 2288.00000
3707.00000 2287.00000
3712.00000 2287.00000
3717.00000 2288.00000
3722.00000 2288.00000
3727.00000 2289.00000
3732.00000 2291.00000
3736.00000 2294.00000
3740.00000 2296.00000
3745.00000 2299.00000
3749.00000 2301.00000
3752.00000 2297.00000
3753.00000 2292.00000
3753.00000 2287.00000
3753.00000 2282.00000
3751.00000 2278.00000
3748.00000 2274.00000
3745.00000 2270.00000
3740.00000 2267.00000
3736.00000 2264.00000
3732.00000 2262.00000
3728.00000 2259.00000
3723.00000 2256.00000
3719.00000 2253.00000
3715.00000 2250.00000
3711.00000 2247.00000
3707.00000 2244.00000
3703.00000 2241.00000
3699.00000 2238.00000
3694.00000 2235.00000
3690.00000 2234.00000
3685.00000 2232.00000
3680.00000 2230.00000
3675.00000 2228.00000
3671.00000 2226.00000
3666.00000 2224.00000
3661.00000 2223.00000
3657.00000 2221.00000
3652.00000 2219.00000
3647.00000 2217.00000
3645.00000 2214.00000
3648.00000 2211.00000
3653.00000 2208.00000
3658.00000 2206.00000
3662.00000 2205.00000
3667.00000 2203.00000
3672.00000 2204.00000
3677.00000 2206.00000
3682.00000 2207.00000
3682.00000 2205.00000
3679.00000 2201.00000
3676.00000 2197.00000
3673.00000 2193.00000
3670.00000 2189.00000
3667.00000 2185.00000
3664.00000 2181.00000
3660.00000 2177.00000
3656.00000 2173.00000
3653.00000 2170.00000
3649.00000 2167.00000
3645.00000 2164.00000
3641.00000 2161.00000
3637.00000 2158.00000
3632.00000 2156.00000
3627.00000 2153.00000
3623.00000 2151.00000
3618.00000 2149.00000
3614.00000 2146.00000
3610.00000 2144.00000
3605.00000 2142.00000
3600.00000 2141.00000
3595.00000 2140.00000
3590.00000 2140.00000
3585.00000 2140.00000
3580.00000 2139.00000
3575.00000 2138.00000
3570.00000 2138.00000
3565.00000 2137.00000
3560.00000 2136.00000
3555.00000 2135.00000
3550.00000 2134.00000
3545.00000 2133.00000
3541.00000 2130.00000
3536.00000 2128.00000
3531.00000 2127.00000
3526.00000 2127.00000
3523.00000 2127.00000
3528.00000 2125.00000
3533.00000 2124.00000
3538.00000 2123.00000
3543.00000 2122.00000
3548.00000 2121.00000
3553.00000 2121.00000
3558.00000 2121.00000
3563.00000 2121.00000
3568.00000 2123.00000
3570.00000 2121.00000
3566.00000 2118.00000
3562.00000 2114.00000
3558.00000 2112.00000
3554.00000 2109.00000
3549.00000 2106.00000
3545.00000 2104.00000
3540.00000 2102.00000
3536.00000 2100.00000
3531.00000 2098.00000
3526.00000 2097.00000
3521.00000 2097.00000
3516.00000 2097.00000
3511.00000 2097.00000
3506.00000 2096.00000
3501.00000 2094.00000
3496.00000 2093.00000
3491.00000 2092.00000
3486.00000 2091.00000
3481.00000 2091.00000
3476.00000 2090.00000
3471.00000 2089.00000
3466.00000 2088.00000
3461.00000 2086.00000
3457.00000 2085.00000
3452.00000 2083.00000
3447.00000 2081.00000
3442.00000 2079.00000
3438.00000 2077.00000
3433.00000 2075.00000
3428.00000 2073.00000
3424.00000 2072.00000
3419.00000 2070.00000
3414.00000 2068.00000
3410.00000 2065.00000
3406.00000 2063.00000
3401.00000 2061.00000
3396.00000 2060.00000
3391.00000 2058.00000
3386.00000 2056.00000
3381.00000 2055.00000
3377.00000 2054.00000
3372.00000 2053.00000
3367.00000 2052.00000
3362.00000 2051.00000
3357.00000 2050.00000
3352.00000 2050.00000
3347.00000 2049.00000
3341.00000 2049.00000
3336.00000 2049.00000
3331.00000 2049.00000
3326.00000 2049.00000
3321.00000 2047.00000
3317.00000 2045.00000
3312.00000 2043.00000
3308.00000 2041.00000
3303.00000 2039.00000
3299.00000 2036.00000
3295.00000 2033.00000
3290.00000 2030.00000
3286.00000 2029.00000
3281.00000 2026.00000
3276.00000 2025.00000
3271.00000 2023.00000
3266.00000 2022.00000
3262.00000 2021.00000
3257.00000 2020.00000
3252.00000 2019.00000
3247.00000 2018.00000
3242.00000 2017.00000
3237.00000 2016.00000
3232.00000 2015.00000
3227.00000 2014.00000
3222.00000 2013.00000
3217.00000 2012.00000
3212.00000 2010.00000
3207.00000 2009.00000
3202.00000 2009.00000
3197.00000 2008.00000
3192.00000 2007.00000
3187.00000 2006.00000
3182.00000 2006.00000
3177.00000 2006.00000
3172.00000 2006.00000
3167.00000 2006.00000
3162.00000 2006.00000
3157.00000 2006.00000
3152.00000 2007.00000
3147.00000 2007.00000
3141.00000 2007.00000
3136.00000 2008.00000
3131.00000 2008.00000
3126.00000 2008.00000
3121.00000 2009.00000
3116.00000 2009.00000
3111.00000 2009.00000
3106.00000 2009.00000
3101.00000 2009.00000
3096.00000 2009.00000
3091.00000 2009.00000
3086.00000 2009.00000
3081.00000 2009.00000
3076.00000 2009.00000
3071.00000 2009.00000
3066.00000 2009.00000
3060.00000 2009.00000
3055.00000 2010.00000
3050.00000 2010.00000
3045.00000 2010.00000
3040.00000 2010.00000
3035.00000 2010.00000
3030.00000 2011.00000
3025.00000 2011.00000
3020.00000 2011.00000
POINTS=300
4939.00000 2371.00000
4944.00000 2373.00000
4948.00000 2376.00000
4953.00000 2378.00000
4957.00000 2381.00000
4961.00000 2384.00000
4966.00000 2386.00000
4970.00000 2389.00000
4975.00000 2390.00000
4980.00000 2392.00000
4985.00000 2393.00000
4989.00000 2395.00000
4994.00000 2397.00000
4999.00000 2399.00000
5004.00000 2401.00000
5008.00000 2403.00000
5013.00000 2405.00000
5018.00000 2407.00000
5023.00000 2408.00000
5027.00000 2410.00000
5032.00000 2411.00000
5037.00000 2413.00000
5042.00000 2415.00000
5046.00000 2417.00000
5051.00000 2420.00000
5056.00000 2422.00000
5060.00000 2424.00000
5065.00000 2426.00000
5070.00000 2428.00000
5074.00000 2430.00000
5079.00000 2431.00000
5084.00000 2434.00000
5088.00000 2436.00000
5093.00000 2437.00000
5098.00000 2438.00000
5103.00000 2438.00000
5109.00000 2439.00000
5114.00000 2440.00000
5119.00000 2441.00000
5124.00000 2442.00000
5129.00000 2443.00000
5133.00000 2445.00000
5138.00000 2446.00000
5143.00000 2448.00000
5148.00000 2450.00000
5152.00000 2452.00000
5157.00000 2453.00000
5162.00000 2455.00000
5167.00000 2457.00000
5172.00000 2459.00000
5176.00000 2461.00000
5181.00000 2462.00000
5186.00000 2464.00000
5191.00000 2465.00000
5196.00000 2466.00000
5201.00000 2468.00000
5206.00000 2469.00000
5211.00000 2471.00000
5216.00000 2472.00000
5221.00000 2473.00000
5225.00000 2475.00000
5230.00000 2476.00000
5235.00000 2477.00000
5240.00000 2479.00000
5245.00000 2480.00000
5250.00000 2481.00000
5255.00000 2482.00000
5260.00000 2483.00000
5265.00000 2485.00000
5270.00000 2486.00000
5275.00000 2487.00000
5280.00000 2488.00000
5285.00000 2490.00000
5290.00000 2491.00000
5295.00000 2492.00000
5300.00000 2494.00000
5305.00000 2495.00000
5310.00000 2496.00000
5314.00000 2498.00000
5319.00000 2499.00000
5324.00000 2500.00000
5329.00000 2502.00000
5334.00000 2503.00000
5339.00000 2504.00000
5344.00000 2504.00000
5349.00000 2505.00000
5354.00000 2506.00000
5359.00000 2507.00000
5364.00000 2509.00000
5369.00000 2510.00000
5374.00000 2512.00000
5379.00000 2513.00000
5384.00000 2515.00000
5389.00000 2516.00000
5393.00000 2518.00000
5398.00000 2518.00000
5403.00000 2519.00000
5409.00000 2519.00000
5414.00000 2519.00000
5419.00000 2520.00000
5424.00000 2520.00000
5429.00000 2521.00000
5434.00000 2521.00000
5439.00000 2519.00000
5444.00000 2518.00000
5448.00000 2516.00000
5453.00000 2515.00000
5458.00000 2512.00000
5462.00000 2510.00000
5467.00000 2508.00000
5472.00000 2506.00000
5476.00000 2504.00000
5481.00000 2501.00000
5485.00000 2498.00000
5489.00000 2496.00000
5494.00000 2493.00000
5498.00000 2490.00000
5501.00000 2487.00000
5505.00000 2482.00000
5509.00000 2479.00000
5512.00000 2475.00000
5515.00000 2472.00000
5519.00000 2468.00000
5523.00000 2465.00000
5527.00000 2462.00000
5531.00000 2459.00000
5534.00000 2455.00000
5537.00000 2451.00000
5541.00000 2447.00000
5543.00000 2442.00000
5546.00000 2438.00000
5549.00000 2434.00000
5551.00000 2429.00000
5554.00000 2425.00000
5556.00000 2420.00000
5559.00000 2416.00000
5561.00000 2411.00000
5562.00000 2406.00000
5563.00000 2401.00000
5564.00000 2396.00000
5565.00000 2391.00000
5567.00000 2386.00000
5569.00000 2382.00000
5572.00000 2377.00000
5575.00000 2373.00000
5577.00000 2368.00000
5578.00000 2364.00000
5579.00000 2358.00000
5581.00000 2354.00000
5583.00000 2349.00000
5586.00000 2345.00000
5589.00000 2341.00000
5592.00000 2336.00000
5595.00000 2332.00000
5598.00000 2328.00000
5601.00000 2324.00000
5602.00000 2319.00000
5602.00000 2314.00000
5603.00000 2309.00000
5604.00000 2304.00000
5603.00000 2299.00000
5603.00000 2294.00000
5602.00000 2289.00000
5601.00000 2284.00000
5600.00000 2279.00000
5599.00000 2274.00000
5597.00000 2269.00000
5595.00000 2264.00000
5593.00000 2260.00000
5591.00000 2255.00000
5589.00000 2250.00000
5587.00000 2246.00000
5584.00000 2241.00000
5582.00000 2237.00000
5578.00000 2233.00000
5575.00000 2229.00000
5572.00000 2226.00000
5569.00000 2221.00000
5569.00000 2216.00000
5568.00000 2211.00000
5568.00000 2206.00000
5568.00000 2201.00000
5568.00000 2196.00000
5566.00000 2191.00000
5563.00000 2187.00000
5559.00000 2183.00000
5556.00000 2180.00000
5551.00000 2177.00000
5547.00000 2175.00000
5542.00000 2173.00000
5537.00000 2171.00000
5533.00000 2169.00000
5528.00000 2167.00000
5523.00000 2165.00000
5518.00000 2163.00000
5514.00000 2161.00000
5509.00000 2159.00000
5504.00000 2157.00000
5499.00000 2156.00000
5495.00000 2154.00000
5490.00000 2152.00000
5485.00000 2150.00000
5480.00000 2148.00000
5476.00000 2146.00000
5471.00000 2144.00000
5466.00000 2142.00000
5461.00000 2141.00000
5457.00000 2139.00000
5452.00000 2138.00000
5447.00000 2137.00000
5441.00000 2136.00000
5436.00000 2135.00000
5431.00000 2134.00000
5426.00000 2133.00000
5421.00000 2132.00000
5416.00000 2131.00000
5411.00000 2130.00000
5406.00000 2129.00000
5401.00000 2128.00000
5396.00000 2127.00000
5392.00000 2125.00000
5387.00000 2124.00000
5382.00000 2123.00000
5376.00000 2122.00000
5371.00000 2121.00000
5366.00000 2121.00000
5361.00000 2120.00000
5356.00000 2119.00000
5351.00000 2119.00000
5346.00000 2118.00000
5341.00000 2117.00000
5336.00000 2115.00000
5331.00000 2114.00000
5326.00000 2113.00000
5321.00000 2112.00000
5317.00000 2110.00000
5312.00000 2109.00000
5306.00000 2109.00000
5301.00000 2108.00000
5296.00000 2108.00000
5291.00000 2107.00000
5286.00000 2107.00000
5281.00000 2106.00000
5276.00000 2106.00000
5271.00000 2106.00000
5266.00000 2106.00000
5261.00000 2106.00000
5256.00000 2106.00000
5250.00000 2106.00000
5245.00000 2106.00000
5240.00000 2106.00000
5235.00000 2105.00000
5230.00000 2104.00000
5225.00000 2103.00000
5220.00000 2102.00000
5215.00000 2101.00000
5210.00000 2100.00000
5205.00000 2099.00000
5200.00000 2098.00000
5195.00000 2097.00000
5190.00000 2096.00000
5185.00000 2095.00000
5180.00000 2094.00000
5175.00000 2095.00000
5170.00000 2095.00000
5165.00000 2096.00000
5160.00000 2096.00000
5155.00000 2097.00000
5150.00000 2098.00000
5144.00000 2098.00000
5139.00000 2098.00000
5134.00000 2098.00000
5129.00000 2098.00000
5124.00000 2098.00000
5119.00000 2098.00000
5114.00000 2098.00000
5109.00000 2098.00000
5104.00000 2098.00000
5098.00000 2099.00000
5093.00000 2099.00000
5088.00000 2099.00000
5083.00000 2100.00000
5078.00000 2100.00000
5073.00000 2100.00000
5068.00000 2101.00000
5063.00000 2101.00000
5058.00000 2102.00000
5053.00000 2102.00000
5048.00000 2102.00000
5043.00000 2103.00000
5037.00000 2103.00000
5032.00000 2103.00000
5027.00000 2104.00000
5022.00000 2104.00000
5017.00000 2105.00000
5012.00000 2106.00000
5007.00000 2107.00000
5002.00000 2108.00000
4997.00000 2109.00000
4992.00000 2110.00000
POINTS=800
2713.00000 2648.00000
2711.00000 2645.00000
2709.00000 2643.00000
2710.00000 2644.00000
2712.00000 2646.00000
2714.00000 2648.00000
2717.00000 2651.00000
2719.00000 2653.00000
2721.00000 2656.00000
2723.00000 2658.00000
2726.00000 2661.00000
2728.00000 2663.00000
2729.00000 2666.00000
2730.00000 2669.00000
2731.00000 2672.00000
2733.00000 2675.00000
2734.00000 2679.00000
2735.00000 2682.00000
2737.00000 2684.00000
2739.00000 2687.00000
2741.00000 2690.00000
2743.00000 2693.00000
2744.00000 2696.00000
2747.00000 2698.00000
2749.00000 2701.00000
2751.00000 2703.00000
2753.00000 2706.00000
2755.00000 2709.00000
2757.00000 2711.00000
2759.00000 2714.00000
2761.00000 2716.00000
2764.00000 2718.00000
2766.00000 2721.00000
2769.00000 2722.00000
2772.00000 2724.00000
2775.00000 2726.00000
2778.00000 2728.00000
2781.00000 2729.00000
2783.00000 2731.00000
2786.00000 2733.00000
2789.00000 2734.00000
2792.00000 2736.00000
2795.00000 2738.00000
2797.00000 2740.00000
2800.00000 2742.00000
2803.00000 2745.00000
2805.00000 2747.00000
2808.00000 2749.00000
2810.00000 2751.00000
2813.00000 2753.00000
2816.00000 2755.00000
2818.00000 2757.00000
2821.00000 2759.00000
2824.00000 2761.00000
2826.00000 2763.00000
2829.00000 2765.00000
2832.00000 2767.00000
2834.00000 2769.00000
2837.00000 2771.00000
2840.00000 2772.00000
2843.00000 2774.00000
2846.00000 2776.00000
2849.00000 2777.00000
2851.00000 2779.00000
2854.00000 2781.00000
2857.00000 2782.00000
2860.00000 2784.00000
2863.00000 2786.00000
2866.00000 2788.00000
2869.00000 2789.00000
2872.00000 2791.00000
2875.00000 2792.00000
2878.00000 2793.00000
2881.00000 2794.00000
2884.00000 2796.00000
2887.00000 2797.00000
2890.00000 2798.00000
2894.00000 2799.00000
2897.00000 2800.00000
2900.00000 2802.00000
2903.00000 2803.00000
2906.00000 2804.00000
2909.00000 2805.00000
2912.00000 2806.00000
2915.00000 2808.00000
2918.00000 2809.00000
2922.00000 2810.00000
2925.00000 2811.00000
2928.00000 2812.00000
2931.00000 2813.00000
2934.00000 2814.00000
2937.00000 2815.00000
2941.00000 2816.00000
2944.00000 2817.00000
2947.00000 2818.00000
2950.00000 2820.00000
2953.00000 2821.00000
2956.00000 2822.00000
2959.00000 2823.00000
2963.00000 2824.00000
2966.00000 2825.00000
2969.00000 2826.00000
2972.00000 2827.00000
2975.00000 2828.00000
2978.00000 2829.00000
2981.00000 2831.00000
2985.00000 2832.00000
2988.00000 2833.00000
2991.00000 2834.00000
2994.00000 2836.00000
2997.00000 2837.00000
3000.00000 2838.00000
3003.00000 2839.00000
3006.00000 2840.00000
3009.00000 2842.00000
3013.00000 2843.00000
3016.00000 2843.00000
3019.00000 2844.00000
3022.00000 2845.00000
3026.00000 2845.00000
3029.00000 2846.00000
3032.00000 2846.00000
3036.00000 2847.00000
3039.00000 2847.00000
3042.00000 2848.00000
3045.00000 2848.00000
3049.00000 2849.00000
3052.00000 2849.00000
3055.00000 2850.00000
3059.00000 2850.00000
3062.00000 2851.00000
3065.00000 2851.00000
3069.00000 2851.00000
3072.00000 2852.00000
3075.00000 2852.00000
3078.00000 2853.00000
3082.00000 2853.00000
3085.00000 2853.00000
3088.00000 2853.00000
3092.00000 2853.00000
3095.00000 2853.00000
3098.00000 2853.00000
3102.00000 2853.00000
3105.00000 2854.00000
3108.00000 2854.00000
3112.00000 2854.00000
3115.00000 2854.00000
3118.00000 2854.00000
3122.00000 2854.00000
3125.00000 2854.00000
3128.00000 2854.00000
3132.00000 2854.00000
3135.00000 2854.00000
3138.00000 2854.00000
3142.00000 2854.00000
3145.00000 2853.00000
3148.00000 2853.00000
3152.00000 2853.00000
3155.00000 2853.00000
3159.00000 2853.00000
3162.00000 2853.00000
3165.00000 2854.00000
3168.00000 2854.00000
3172.00000 2855.00000
3175.00000 2856.00000
3178.00000 2856.00000
3182.00000 2857.00000
3185.00000 2857.00000
3188.00000 2858.00000
3191.00000 2859.00000
3195.00000 2859.00000
3198.00000 2859.00000
3201.00000 2859.00000
3205.00000 2860.00000
3208.00000 2860.00000
3211.00000 2860.00000
3215.00000 2859.00000
3218.00000 2858.00000
3221.00000 2857.00000
3224.00000 2856.00000
3227.00000 2855.00000
3230.00000 2854.00000
3233.00000 2853.00000
3237.00000 2852.00000
3240.00000 2850.00000
3243.00000 2849.00000
3246.00000 2849.00000
3249.00000 2850.00000
3253.00000 2851.00000
3256.00000 2851.00000
3259.00000 2852.00000
3262.00000 2852.00000
3266.00000 2853.00000
3269.00000 2853.00000
3272.00000 2854.00000
3276.00000 2854.00000
3279.00000 2854.00000
3282.00000 2854.00000
3286.00000 2854.00000
3289.00000 2854.00000
3292.00000 2854.00000
3296.00000 2854.00000
3299.00000 2853.00000
3302.00000 2853.00000
3306.00000 2853.00000
3309.00000 2853.00000
3312.00000 2853.00000
3316.00000 2853.00000
3319.00000 2853.00000
3322.00000 2853.00000
3326.00000 2853.00000
3329.00000 2852.00000
3332.00000 2852.00000
3336.00000 2852.00000
3339.00000 2852.00000
3342.00000 2851.00000
3346.00000 2851.00000
3349.00000 2851.00000
3352.00000 2850.00000
3356.00000 2850.00000
3359.00000 2850.00000
3362.00000 2849.00000
3366.00000 2849.00000
3369.00000 2849.00000
3372.00000 2848.00000
3375.00000 2848.00000
3379.00000 2847.00000
3382.00000 2847.00000
3385.00000 2846.00000
3389.00000 2846.00000
3392.00000 2845.00000
3395.00000 2845.00000
3399.00000 2844.00000
3402.00000 2844.00000
3405.00000 2844.00000
3409.00000 2843.00000
3412.00000 2843.00000
3415.00000 2842.00000
3418.00000 2842.00000
3422.00000 2841.00000
3425.00000 2841.00000
3428.00000 2840.00000
3432.00000 2839.00000
3435.00000 2838.00000
3438.00000 2837.00000
3441.00000 2836.00000
3444.00000 2835.00000
3447.00000 2834.00000
3451.00000 2833.00000
3454.00000 2832.00000
3457.00000 2831.00000
3460.00000 2830.00000
3463.00000 2829.00000
3466.00000 2828.00000
3470.00000 2827.00000
3473.00000 2826.00000
3476.00000 2825.00000
3479.00000 2824.00000
3482.00000 2823.00000
3486.00000 2823.00000
3489.00000 2822.00000
3492.00000 2822.00000
3496.00000 2821.00000
3499.00000 2821.00000
3502.00000 2820.00000
3506.00000 2820.00000
3509.00000 2819.00000
3512.00000 2819.00000
3515.00000 2819.00000
3519.00000 2819.00000
3522.00000 2819.00000
3525.00000 2818.00000
3529.00000 2818.00000
3532.00000 2818.00000
3535.00000 2818.00000
3539.00000 2818.00000
3542.00000 2818.00000
3545.00000 2817.00000
3549.00000 2817.00000
3552.00000 2817.00000
3555.00000 2817.00000
3559.00000 2816.00000
3562.00000 2815.00000
3565.00000 2814.00000
3568.00000 2813.00000
3571.00000 2812.00000
3575.00000 2811.00000
3578.00000 2810.00000
3580.00000 2808.00000
3583.00000 2806.00000
3586.00000 2804.00000
3589.00000 2802.00000
3591.00000 2800.00000
3594.00000 2798.00000
3597.00000 2797.00000
3600.00000 2795.00000
3602.00000 2793.00000
3606.00000 2793.00000
3609.00000 2792.00000
3612.00000 2792.00000
3616.00000 2791.00000
3619.00000 2791.00000
3622.00000 2790.00000
3626.00000 2790.00000
3629.00000 2789.00000
3632.00000 2789.00000
3635.00000 2788.00000
3639.00000 2788.00000
3642.00000 2787.00000
3645.00000 2786.00000
3648.00000 2785.00000
3652.00000 2784.00000
3655.00000 2784.00000
3658.00000 2783.00000
3661.00000 2782.00000
3664.00000 2781.00000
3668.00000 2780.00000
3671.00000 2779.00000
3674.00000 2778.00000
3677.00000 2777.00000
3680.00000 2776.00000
3684.00000 2775.00000
3687.00000 2774.00000
3690.00000 2773.00000
3693.00000 2772.00000
3696.00000 2770.00000
3699.00000 2769.00000
3702.00000 2768.00000
3706.00000 2767.00000
3709.00000 2766.00000
3712.00000 2765.00000
3715.00000 2764.00000
3718.00000 2763.00000
3721.00000 2761.00000
3724.00000 2760.00000
3728.00000 2759.00000
3731.00000 2758.00000
3734.00000 2757.00000
3737.00000 2756.00000
3740.00000 2755.00000
3743.00000 2754.00000
3746.00000 2753.00000
3750.00000 2752.00000
3753.00000 2751.00000
3756.00000 2749.00000
3759.00000 2748.00000
3762.00000 2747.00000
3765.00000 2746.00000
3769.00000 2746.00000
3772.00000 2745.00000
3775.00000 2744.00000
3778.00000 2743.00000
3782.00000 2742.00000
3785.00000 2741.00000
3788.00000 2740.00000
3791.00000 2740.00000
3795.00000 2739.00000
3798.00000 2738.00000
3801.00000 2737.00000
3804.00000 2736.00000
3807.00000 2735.00000
3811.00000 2735.00000
3814.00000 2734.00000
3817.00000 2733.00000
3821.00000 2733.00000
3824.00000 2733.00000
3827.00000 2732.00000
3830.00000 2732.00000
3834.00000 2731.00000
3837.00000 2731.00000
3840.00000 2731.00000
3844.00000 2730.00000
3847.00000 2730.00000
3850.00000 2729.00000
3854.00000 2729.00000
3857.00000 2728.00000
3860.00000 2728.00000
3864.00000 2728.00000
3867.00000 2727.00000
3870.00000 2727.00000
3873.00000 2726.00000
3877.00000 2726.00000
3880.00000 2725.00000
3883.00000 2725.00000
3887.00000 2724.00000
3890.00000 2724.00000
3893.00000 2723.00000
3897.00000 2723.00000
3900.00000 2722.00000
3903.00000 2722.00000
3906.00000 2721.00000
3910.00000 2720.00000
3913.00000 2720.00000
3916.00000 2719.00000
3919.00000 2718.00000
3923.00000 2718.00000
3926.00000 2717.00000
3929.00000 2716.00000
3933.00000 2716.00000
3936.00000 2715.00000
3939.00000 2714.00000
3942.00000 2713.00000
3945.00000 2711.00000
3948.00000 2710.00000
3951.00000 2708.00000
3954.00000 2707.00000
3957.00000 2705.00000
3960.00000 2703.00000
3963.00000 2702.00000
3966.00000 2700.00000
3968.00000 2698.00000
3971.00000 2696.00000
3973.00000 2694.00000
3976.00000 2692.00000
3978.00000 2689.00000
3981.00000 2687.00000
3983.00000 2685.00000
3986.00000 2683.00000
3988.00000 2681.00000
3991.00000 2679.00000
3994.00000 2678.00000
3997.00000 2676.00000
4000.00000 2675.00000
4003.00000 2674.00000
4006.00000 2672.00000
4009.00000 2671.00000
4013.00000 2669.00000
4016.00000 2668.00000
4019.00000 2667.00000
4022.00000 2665.00000
4025.00000 2664.00000
4028.00000 2663.00000
4031.00000 2661.00000
4034.00000 2660.00000
4037.00000 2659.00000
4040.00000 2658.00000
4043.00000 2657.00000
4047.00000 2656.00000
4050.00000 2655.00000
4053.00000 2654.00000
4056.00000 2653.00000
4059.00000 2652.00000
4063.00000 2652.00000
4066.00000 2651.00000
4069.00000 2651.00000
4073.00000 2651.00000
4076.00000 2650.00000
4079.00000 2650.00000
4083.00000 2650.00000
4086.00000 2649.00000
4089.00000 2649.00000
4092.00000 2649.00000
4096.00000 2650.00000
4099.00000 2651.00000
4102.00000 2652.00000
4105.00000 2653.00000
4108.00000 2654.00000
4112.00000 2655.00000
4115.00000 2656.00000
4118.00000 2657.00000
4121.00000 2657.00000
4125.00000 2658.00000
4128.00000 2659.00000
4131.00000 2660.00000
4134.00000 2660.00000
4138.00000 2661.00000
4141.00000 2661.00000
4144.00000 2662.00000
4148.00000 2662.00000
4151.00000 2663.00000
4154.00000 2663.00000
4158.00000 2664.00000
4161.00000 2664.00000
4164.00000 2664.00000
4168.00000 2664.00000
4171.00000 2664.00000
4174.00000 2663.00000
4178.00000 2663.00000
4181.00000 2663.00000
4184.00000 2663.00000
4188.00000 2663.00000
4191.00000 2663.00000
4194.00000 2662.00000
4198.00000 2662.00000
4201.00000 2662.00000
4204.00000 2662.00000
4208.00000 2662.00000
4211.00000 2662.00000
4214.00000 2661.00000
4218.00000 2661.00000
4221.00000 2661.00000
4224.00000 2661.00000
4228.00000 2661.00000
4231.00000 2661.00000
4234.00000 2661.00000
4238.00000 2661.00000
4241.00000 2661.00000
4244.00000 2660.00000
4248.00000 2660.00000
4251.00000 2660.00000
4254.00000 2660.00000
4258.00000 2660.00000
4261.00000 2660.00000
4264.00000 2660.00000
4268.00000 2660.00000
4271.00000 2660.00000
4274.00000 2659.00000
4278.00000 2659.00000
4281.00000 2659.00000
4284.00000 2659.00000
4288.00000 2659.00000
4291.00000 2658.00000
4294.00000 2658.00000
4298.00000 2658.00000
4301.00000 2658.00000
4304.00000 2657.00000
4307.00000 2657.00000
4311.00000 2656.00000
4314.00000 2656.00000
4317.00000 2655.00000
4321.00000 2655.00000
4324.00000 2654.00000
4327.00000 2654.00000
4331.00000 2653.00000
4334.00000 2653.00000
4337.00000 2652.00000
4340.00000 2652.00000
4344.00000 2651.00000
4347.00000 2651.00000
4350.00000 2650.00000
4354.00000 2650.00000
4357.00000 2650.00000
4360.00000 2649.00000
4364.00000 2649.00000
4367.00000 2648.00000
4370.00000 2648.00000
4374.00000 2648.00000
4377.00000 2647.00000
4380.00000 2647.00000
4383.00000 2646.00000
4387.00000 2645.00000
4390.00000 2644.00000
4393.00000 2643.00000
4396.00000 2642.00000
4399.00000 2642.00000
4403.00000 2641.00000
4406.00000 2640.00000
4409.00000 2639.00000
4412.00000 2638.00000
4416.00000 2637.00000
4419.00000 2637.00000
4422.00000 2636.00000
4425.00000 2635.00000
4429.00000 2635.00000
4432.00000 2634.00000
4435.00000 2634.00000
4439.00000 2633.00000
4442.00000 2632.00000
4445.00000 2632.00000
4448.00000 2631.00000
4452.00000 2630.00000
4455.00000 2630.00000
4458.00000 2629.00000
4462.00000 2629.00000
4465.00000 2628.00000
4468.00000 2627.00000
4471.00000 2627.00000
4475.00000 2626.00000
4478.00000 2626.00000
4481.00000 2625.00000
4484.00000 2624.00000
4488.00000 2624.00000
4491.00000 2623.00000
4494.00000 2623.00000
4498.00000 2622.00000
4501.00000 2621.00000
4504.00000 2621.00000
4507.00000 2620.00000
4511.00000 2619.00000
4514.00000 2618.00000
4517.00000 2617.00000
4520.00000 2616.00000
4523.00000 2615.00000
4527.00000 2614.00000
4530.00000 2613.00000
4533.00000 2612.00000
4536.00000 2611.00000
4539.00000 2610.00000
4543.00000 2609.00000
4546.00000 2608.00000
4549.00000 2607.00000
4552.00000 2607.00000
4555.00000 2606.00000
4559.00000 2605.00000
4562.00000 2604.00000
4565.00000 2603.00000
4568.00000 2602.00000
4571.00000 2601.00000
4574.00000 2600.00000
4578.00000 2598.00000
4581.00000 2597.00000
4584.00000 2596.00000
4587.00000 2595.00000
4590.00000 2593.00000
4593.00000 2592.00000
4596.00000 2591.00000
4599.00000 2590.00000
4602.00000 2588.00000
4605.00000 2587.00000
4608.00000 2586.00000
4612.00000 2585.00000
4615.00000 2583.00000
4618.00000 2582.00000
4621.00000 2581.00000
4624.00000 2580.00000
4627.00000 2579.00000
4631.00000 2578.00000
4634.00000 2577.00000
4637.00000 2577.00000
4640.00000 2576.00000
4644.00000 2576.00000
4647.00000 2576.00000
4650.00000 2576.00000
4654.00000 2576.00000
4657.00000 2576.00000
4660.00000 2575.00000
4663.00000 2574.00000
4666.00000 2573.00000
4669.00000 2571.00000
4672.00000 2570.00000
4675.00000 2569.00000
4679.00000 2567.00000
4682.00000 2566.00000
4685.00000 2565.00000
4687.00000 2563.00000
4690.00000 2561.00000
4693.00000 2560.00000
4696.00000 2558.00000
4699.00000 2556.00000
4702.00000 2555.00000
4705.00000 2554.00000
4708.00000 2554.00000
4712.00000 2555.00000
4715.00000 2555.00000
4718.00000 2555.00000
4722.00000 2555.00000
4725.00000 2555.00000
4728.00000 2556.00000
4732.00000 2556.00000
4735.00000 2556.00000
4738.00000 2557.00000
4742.00000 2558.00000
4745.00000 2558.00000
4748.00000 2559.00000
4751.00000 2560.00000
4755.00000 2561.00000
4758.00000 2561.00000
4761.00000 2562.00000
4764.00000 2563.00000
4768.00000 2563.00000
4771.00000 2564.00000
4774.00000 2565.00000
4777.00000 2566.00000
4781.00000 2566.00000
4784.00000 2567.00000
4787.00000 2568.00000
4790.00000 2568.00000
4794.00000 2567.00000
4797.00000 2567.00000
4800.00000 2567.00000
4804.00000 2566.00000
4807.00000 2566.00000
4810.00000 2566.00000
4814.00000 2565.00000
4817.00000 2565.00000
4820.00000 2564.00000
4823.00000 2563.00000
4826.00000 2562.00000
4830.00000 2560.00000
4833.00000 2559.00000
4836.00000 2558.00000
4839.00000 2557.00000
4842.00000 2556.00000
4845.00000 2555.00000
4848.00000 2554.00000
4852.00000 2553.00000
4855.00000 2552.00000
4858.00000 2551.00000
4861.00000 2551.00000
4865.00000 2550.00000
4868.00000 2549.00000
4871.00000 2549.00000
4874.00000 2548.00000
4878.00000 2548.00000
4881.00000 2547.00000
4884.00000 2546.00000
4888.00000 2546.00000
4891.00000 2546.00000
4894.00000 2546.00000
4898.00000 2546.00000
4901.00000 2546.00000
4904.00000 2546.00000
4907.00000 2545.00000
4911.00000 2544.00000
4914.00000 2542.00000
4917.00000 2541.00000
4920.00000 2540.00000
4923.00000 2539.00000
4926.00000 2537.00000
4929.00000 2536.00000
4932.00000 2535.00000
4935.00000 2534.00000
4938.00000 2533.00000
4942.00000 2532.00000
4945.00000 2531.00000
4948.00000 2530.00000
4951.00000 2529.00000
4954.00000 2527.00000
4957.00000 2526.00000
4960.00000 2525.00000
4963.00000 2523.00000
4966.00000 2522.00000
4969.00000 2521.00000
4973.00000 2519.00000
4976.00000 2518.00000
4979.00000 2516.00000
4982.00000 2515.00000
4985.00000 2514.00000
4988.00000 2512.00000
4991.00000 2511.00000
4994.00000 2510.00000
4997.00000 2508.00000
5000.00000 2506.00000
5003.00000 2505.00000
5006.00000 2503.00000
5008.00000 2502.00000
5011.00000 2500.00000
5014.00000 2498.00000
5017.00000 2497.00000
5020.00000 2495.00000
5023.00000 2494.00000
5026.00000 2492.00000
5029.00000 2490.00000
5031.00000 2488.00000
5034.00000 2485.00000
5036.00000 2483.00000
5039.00000 2481.00000
5041.00000 2479.00000
5044.00000 2477.00000
5046.00000 2475.00000
5049.00000 2472.00000
5051.00000 2470.00000
5054.00000 2468.00000
5054.00000 2465.00000
5054.00000 2461.00000
5054.00000 2458.00000
5054.00000 2455.00000
5054.00000 2451.00000
5054.00000 2448.00000
5054.00000 2445.00000
5051.00000 2443.00000
5049.00000 2441.00000
5046.00000 2438.00000
5044.00000 2436.00000
5041.00000 2434.00000
5039.00000 2432.00000
5036.00000 2430.00000
5033.00000 2428.00000
5030.00000 2427.00000
5027.00000 2425.00000
5024.00000 2423.00000
5021.00000 2422.00000
5018.00000 2420.00000
5015.00000 2419.00000
5012.00000 2417.00000
5009.00000 2416.00000
5007.00000 2414.00000
5004.00000 2413.00000
5001.00000 2411.00000
4998.00000 2410.00000
4995.00000 2408.00000
4992.00000 2407.00000
4989.00000 2405.00000
4986.00000 2403.00000
4983.00000 2402.00000
4980.00000 2401.00000
4977.00000 2399.00000
4974.00000 2398.00000
4971.00000 2396.00000
4968.00000 2395.00000
4965.00000 2393.00000
4962.00000 2392.00000
4959.00000 2390.00000
4956.00000 2389.00000
4954.00000 2386.00000
4952.00000 2383.00000
4950.00000 2380.00000
4949.00000 2378.00000
4947.00000 2375.00000
4945.00000 2372.00000
POINTS=100
3165.00000 2844.00000
3160.00000 2844.00000
3155.00000 2844.00000
3150.00000 2843.00000
3145.00000 2842.00000
3141.00000 2841.00000
3136.00000 2840.00000
3131.00000 2838.00000
3126.00000 2837.00000
3122.00000 2836.00000
3117.00000 2835.00000
3112.00000 2833.00000
3107.00000 2832.00000
3103.00000 2831.00000
3098.00000 2829.00000
3093.00000 2828.00000
3088.00000 2827.00000
3084.00000 2825.00000
3079.00000 2824.00000
3074.00000 2823.00000
3070.00000 2821.00000
3065.00000 2820.00000
3060.00000 2819.00000
3055.00000 2818.00000
3050.00000 2817.00000
3046.00000 2815.00000
3041.00000 2814.00000
3036.00000 2813.00000
3031.00000 2812.00000
3027.00000 2810.00000
3022.00000 2809.00000
3017.00000 2807.00000
3013.00000 2806.00000
3008.00000 2804.00000
3003.00000 2803.00000
2999.00000 2801.00000
2994.00000 2799.00000
2990.00000 2797.00000
2985.00000 2796.00000
2980.00000 2794.00000
2976.00000 2792.00000
2971.00000 2790.00000
2966.00000 2788.00000
2962.00000 2786.00000
2957.00000 2785.00000
2952.00000 2783.00000
2948.00000 2782.00000
2943.00000 2781.00000
2938.00000 2780.00000
2933.00000 2778.00000
2929.00000 2777.00000
2924.00000 2775.00000
2919.00000 2773.00000
2915.00000 2772.00000
2910.00000 2770.00000
2905.00000 2768.00000
2901.00000 2766.00000
2896.00000 2765.00000
2892.00000 2763.00000
2887.00000 2761.00000
2883.00000 2758.00000
2879.00000 2755.00000
2875.00000 2752.00000
2870.00000 2750.00000
2866.00000 2747.00000
2861.00000 2745.00000
2858.00000 2742.00000
2853.00000 2740.00000
2849.00000 2738.00000
2844.00000 2735.00000
2841.00000 2732.00000
2837.00000 2729.00000
2833.00000 2726.00000
2829.00000 2723.00000
2825.00000 2720.00000
2821.00000 2717.00000
2817.00000 2714.00000
2812.00000 2712.00000
2808.00000 2709.00000
2804.00000 2707.00000
2800.00000 2704.00000
2796.00000 2701.00000
2792.00000 2698.00000
2789.00000 2694.00000
2785.00000 2692.00000
2781.00000 2690.00000
2776.00000 2687.00000
2772.00000 2684.00000
2769.00000 2680.00000
2766.00000 2676.00000
2762.00000 2673.00000
2759.00000 2669.00000
2755.00000 2666.00000
2752.00000 2663.00000
2748.00000 2659.00000
2744.00000 2656.00000
2742.00000 2652.00000
2739.00000 2648.00000
2737.00000 2644.00000
2735.00000 2639.00000
POINTS=100
3213.00000 2854.00000
3209.00000 2852.00000
3205.00000 2850.00000
3201.00000 2849.00000
3197.00000 2847.00000
3194.00000 2844.00000
3190.00000 2842.00000
3186.00000 2840.00000
3182.00000 2838.00000
3179.00000 2836.00000
3175.00000 2834.00000
3171.00000 2832.00000
3167.00000 2830.00000
3163.00000 2830.00000
3158.00000 2829.00000
3154.00000 2828.00000
3150.00000 2827.00000
3146.00000 2826.00000
3142.00000 2825.00000
3138.00000 2823.00000
3134.00000 2821.00000
3130.00000 2819.00000
3126.00000 2817.00000
3122.00000 2815.00000
3119.00000 2813.00000
3115.00000 2811.00000
3111.00000 2809.00000
3107.00000 2807.00000
3103.00000 2805.00000
3099.00000 2804.00000
3095.00000 2802.00000
3091.00000 2800.00000
3087.00000 2798.00000
3083.00000 2797.00000
3079.00000 2795.00000
3075.00000 2793.00000
3071.00000 2792.00000
3067.00000 2790.00000
3063.00000 2789.00000
3059.00000 2787.00000
3055.00000 2786.00000
3051.00000 2784.00000
3047.00000 2782.00000
3043.00000 2780.00000
3039.00000 2778.00000
3036.00000 2776.00000
3032.00000 2774.00000
3028.00000 2772.00000
3024.00000 2770.00000
3020.00000 2769.00000
3016.00000 2767.00000
3012.00000 2765.00000
3008.00000 2763.00000
3005.00000 2761.00000
3001.00000 2759.00000
2997.00000 2756.00000
2994.00000 2754.00000
2990.00000 2752.00000
2986.00000 2749.00000
2983.00000 2747.00000
2979.00000 2745.00000
2975.00000 2742.00000
2971.00000 2740.00000
2968.00000 2738.00000
2964.00000 2736.00000
2960.00000 2734.00000
2956.00000 2732.00000
2952.00000 2730.00000
2949.00000 2728.00000
2945.00000 2726.00000
2941.00000 2724.00000
2937.00000 2721.00000
2934.00000 2719.00000
2930.00000 2717.00000
2927.00000 2714.00000
2923.00000 2712.00000
2920.00000 2709.00000
2916.00000 2706.00000
2913.00000 2704.00000
2910.00000 2701.00000
2906.00000 2699.00000
2902.00000 2696.00000
2899.00000 2694.00000
2895.00000 2691.00000
2892.00000 2689.00000
2888.00000 2686.00000
2885.00000 2684.00000
2881.00000 2681.00000
2877.00000 2679.00000
2874.00000 2677.00000
2870.00000 2674.00000
2867.00000 2671.00000
2864.00000 2669.00000
2860.00000 2666.00000
2857.00000 2663.00000
2854.00000 2660.00000
2852.00000 2656.00000
2851.00000 2652.00000
2848.00000 2649.00000
2844.00000 2647.00000
POINTS=100
3353.00000 2844.00000
3349.00000 2842.00000
3346.00000 2841.00000
3342.00000 2839.00000
3338.00000 2837.00000
3335.00000 2835.00000
3331.00000 2834.00000
3327.00000 2832.00000
3324.00000 2830.00000
3320.00000 2828.00000
3316.00000 2827.00000
3313.00000 2825.00000
3309.00000 2823.00000
3306.00000 2821.00000
3302.00000 2819.00000
3298.00000 2818.00000
3294.00000 2816.00000
3291.00000 2815.00000
3287.00000 2813.00000
3283.00000 2812.00000
3279.00000 2810.00000
3276.00000 2809.00000
3272.00000 2807.00000
3268.00000 2806.00000
3264.00000 2805.00000
3261.00000 2803.00000
3257.00000 2802.00000
3253.00000 2800.00000
3249.00000 2799.00000
3245.00000 2798.00000
3241.00000 2796.00000
3238.00000 2795.00000
3234.00000 2794.00000
3230.00000 2793.00000
3226.00000 2791.00000
3222.00000 2790.00000
3218.00000 2789.00000
3215.00000 2787.00000
3211.00000 2785.00000
3208.00000 2783.00000
3204.00000 2781.00000
3201.00000 2779.00000
3197.00000 2777.00000
3194.00000 2775.00000
3190.00000 2773.00000
3187.00000 2771.00000
3183.00000 2769.00000
3180.00000 2767.00000
3176.00000 2765.00000
3173.00000 2763.00000
3169.00000 2761.00000
3166.00000 2759.00000
3162.00000 2757.00000
3159.00000 2754.00000
3156.00000 2751.00000
3153.00000 2749.00000
3150.00000 2746.00000
3147.00000 2743.00000
3144.00000 2741.00000
3141.00000 2739.00000
3137.00000 2737.00000
3133.00000 2735.00000
3130.00000 2733.00000
3126.00000 2732.00000
3123.00000 2729.00000
3121.00000 2725.00000
3119.00000 2722.00000
3116.00000 2719.00000
3113.00000 2716.00000
3109.00000 2715.00000
3106.00000 2714.00000
3102.00000 2712.00000
3098.00000 2711.00000
3094.00000 2710.00000
3090.00000 2708.00000
3087.00000 2707.00000
3083.00000 2706.00000
3079.00000 2704.00000
3076.00000 2702.00000
3072.00000 2700.00000
3068.00000 2698.00000
3065.00000 2696.00000
3061.00000 2694.00000
3058.00000 2692.00000
3054.00000 2690.00000
3051.00000 2688.00000
3047.00000 2686.00000
3044.00000 2684.00000
3040.00000 2683.00000
3036.00000 2681.00000
3033.00000 2678.00000
3031.00000 2675.00000
3028.00000 2672.00000
3025.00000 2669.00000
3023.00000 2666.00000
3020.00000 2663.00000
3017.00000 2660.00000
3014.00000 2657.00000
3011.00000 2655.00000
3008.00000 2652.00000
POINTS=100
3475.00000 2823.00000
3472.00000 2822.00000
3468.00000 2820.00000
3465.00000 2819.00000
3461.00000 2817.00000
3458.00000 2816.00000
3454.00000 2814.00000
3451.00000 2813.00000
3447.00000 2812.00000
3444.00000 2810.00000
3441.00000 2809.00000
3437.00000 2808.00000
3434.00000 2806.00000
3430.00000 2805.00000
3427.00000 2804.00000
3423.00000 2802.00000
3419.00000 2802.00000
3416.00000 2801.00000
3412.00000 2800.00000
3409.00000 2799.00000
3405.00000 2798.00000
3402.00000 2796.00000
3398.00000 2794.00000
3395.00000 2792.00000
3392.00000 2791.00000
3389.00000 2789.00000
3385.00000 2787.00000
3382.00000 2786.00000
3379.00000 2784.00000
3375.00000 2782.00000
3372.00000 2781.00000
3368.00000 2779.00000
3365.00000 2778.00000
3362.00000 2776.00000
3358.00000 2775.00000
3355.00000 2773.00000
3351.00000 2772.00000
3348.00000 2770.00000
3345.00000 2769.00000
3341.00000 2767.00000
3338.00000 2766.00000
3334.00000 2764.00000
3331.00000 2762.00000
3328.00000 2761.00000
3324.00000 2759.00000
3321.00000 2757.00000
3318.00000 2756.00000
3314.00000 2754.00000
3311.00000 2753.00000
3308.00000 2751.00000
3304.00000 2750.00000
3301.00000 2748.00000
3297.00000 2746.00000
3294.00000 2745.00000
3291.00000 2743.00000
3287.00000 2742.00000
3284.00000 2740.00000
3281.00000 2739.00000
3277.00000 2737.00000
3274.00000 2735.00000
3271.00000 2733.00000
3268.00000 2731.00000
3264.00000 2729.00000
3261.00000 2727.00000
3258.00000 2726.00000
3255.00000 2723.00000
3252.00000 2721.00000
3249.00000 2719.00000
3246.00000 2716.00000
3243.00000 2714.00000
3241.00000 2711.00000
3238.00000 2709.00000
3235.00000 2707.00000
3232.00000 2704.00000
3229.00000 2702.00000
3226.00000 2700.00000
3223.00000 2697.00000
3220.00000 2695.00000
3218.00000 2692.00000
3215.00000 2690.00000
3211.00000 2688.00000
3208.00000 2686.00000
3205.00000 2684.00000
3202.00000 2682.00000
3199.00000 2680.00000
3196.00000 2678.00000
3193.00000 2675.00000
3190.00000 2673.00000
3187.00000 2671.00000
3185.00000 2668.00000
3182.00000 2666.00000
3179.00000 2663.00000
3176.00000 2661.00000
3174.00000 2658.00000
3171.00000 2656.00000
3168.00000 2653.00000
3165.00000 2651.00000
3163.00000 2648.00000
3162.00000 2644.00000
3160.00000 2641.00000
POINTS=100
3571.00000 2809.00000
3568.00000 2807.00000
3565.00000 2805.00000
3561.00000 2803.00000
3558.00000 2802.00000
3555.00000 2800.00000
3552.00000 2798.00000
3548.00000 2797.00000
3545.00000 2795.00000
3542.00000 2794.00000
3538.00000 2793.00000
3535.00000 2792.00000
3531.00000 2790.00000
3528.00000 2789.00000
3524.00000 2788.00000
3521.00000 2786.00000
3518.00000 2785.00000
3514.00000 2783.00000
3511.00000 2782.00000
3508.00000 2780.00000
3504.00000 2779.00000
3501.00000 2777.00000
3498.00000 2776.00000
3494.00000 2774.00000
3491.00000 2772.00000
3488.00000 2771.00000
3484.00000 2770.00000
3481.00000 2768.00000
3477.00000 2767.00000
3474.00000 2766.00000
3470.00000 2765.00000
3467.00000 2764.00000
3463.00000 2762.00000
3460.00000 2760.00000
3457.00000 2759.00000
3454.00000 2757.00000
3450.00000 2755.00000
3447.00000 2754.00000
3444.00000 2752.00000
3441.00000 2750.00000
3437.00000 2749.00000
3434.00000 2748.00000
3430.00000 2747.00000
3427.00000 2745.00000
3423.00000 2744.00000
3420.00000 2743.00000
3416.00000 2741.00000
3413.00000 2740.00000
3410.00000 2738.00000
3407.00000 2736.00000
3403.00000 2735.00000
3400.00000 2733.00000
3397.00000 2731.00000
3393.00000 2730.00000
3390.00000 2728.00000
3387.00000 2726.00000
3384.00000 2724.00000
3381.00000 2722.00000
3378.00000 2720.00000
3375.00000 2718.00000
3371.00000 2716.00000
3368.00000 2714.00000
3365.00000 2712.00000
3362.00000 2710.00000
3359.00000 2708.00000
3357.00000 2706.00000
3354.00000 2703.00000
3351.00000 2701.00000
3348.00000 2699.00000
3345.00000 2697.00000
3342.00000 2694.00000
3339.00000 2693.00000
3335.00000 2691.00000
3332.00000 2690.00000
3329.00000 2688.00000
3325.00000 2686.00000
3323.00000 2684.00000
3320.00000 2682.00000
3317.00000 2679.00000
3314.00000 2677.00000
3312.00000 2674.00000
3309.00000 2672.00000
3306.00000 2670.00000
3303.00000 2667.00000
3300.00000 2665.00000
3297.00000 2663.00000
3295.00000 2660.00000
3292.00000 2658.00000
3289.00000 2656.00000
3286.00000 2653.00000
3284.00000 2650.00000
3281.00000 2648.00000
3279.00000 2645.00000
3276.00000 2642.00000
3274.00000 2639.00000
3272.00000 2636.00000
3271.00000 2633.00000
3268.00000 2630.00000
3266.00000 2627.00000
3264.00000 2624.00000
POINTS=100
3661.00000 2777.00000
3658.00000 2776.00000
3654.00000 2774.00000
3651.00000 2773.00000
3648.00000 2771.00000
3644.00000 2770.00000
3641.00000 2768.00000
3638.00000 2767.00000
3634.00000 2765.00000
3631.00000 2764.00000
3628.00000 2762.00000
3624.00000 2761.00000
3621.00000 2759.00000
3617.00000 2758.00000
3614.00000 2757.00000
3611.00000 2755.00000
3607.00000 2754.00000
3604.00000 2753.00000
3600.00000 2752.00000
3597.00000 2751.00000
3593.00000 2750.00000
3590.00000 2749.00000
3586.00000 2748.00000
3583.00000 2746.00000
3579.00000 2745.00000
3576.00000 2744.00000
3573.00000 2742.00000
3569.00000 2741.00000
3566.00000 2739.00000
3563.00000 2738.00000
3559.00000 2736.00000
3556.00000 2735.00000
3553.00000 2733.00000
3549.00000 2732.00000
3546.00000 2730.00000
3543.00000 2729.00000
3539.00000 2728.00000
3536.00000 2727.00000
3532.00000 2726.00000
3528.00000 2725.00000
3525.00000 2724.00000
3521.00000 2723.00000
3518.00000 2722.00000
3514.00000 2721.00000
3511.00000 2719.00000
3508.00000 2717.00000
3505.00000 2716.00000
3501.00000 2714.00000
3498.00000 2712.00000
3495.00000 2711.00000
3492.00000 2709.00000
3488.00000 2707.00000
3485.00000 2706.00000
3482.00000 2704.00000
3478.00000 2703.00000
3475.00000 2702.00000
3472.00000 2700.00000
3468.00000 2699.00000
3465.00000 2697.00000
3461.00000 2696.00000
3458.00000 2695.00000
3455.00000 2693.00000
3451.00000 2692.00000
3448.00000 2690.00000
3445.00000 2688.00000
3442.00000 2686.00000
3439.00000 2684.00000
3436.00000 2682.00000
3433.00000 2680.00000
3430.00000 2678.00000
3427.00000 2676.00000
3423.00000 2674.00000
3420.00000 2672.00000
3417.00000 2670.00000
3414.00000 2668.00000
3411.00000 2666.00000
3408.00000 2664.00000
3405.00000 2662.00000
3402.00000 2660.00000
3399.00000 2658.00000
3396.00000 2655.00000
3394.00000 2653.00000
3391.00000 2650.00000
3389.00000 2648.00000
3386.00000 2645.00000
3384.00000 2642.00000
3381.00000 2640.00000
3379.00000 2637.00000
3377.00000 2634.00000
3374.00000 2631.00000
3372.00000 2629.00000
3369.00000 2626.00000
3366.00000 2623.00000
3364.00000 2621.00000
3361.00000 2619.00000
3358.00000 2617.00000
3356.00000 2614.00000
3354.00000 2611.00000
3352.00000 2608.00000
3350.00000 2605.00000
POINTS=100
3741.00000 2750.00000
3738.00000 2748.00000
3735.00000 2747.00000
3731.00000 2745.00000
3728.00000 2743.00000
3725.00000 2742.00000
3722.00000 2740.00000
3718.00000 2739.00000
3715.00000 2738.00000
3711.00000 2737.00000
3708.00000 2736.00000
3704.00000 2735.00000
3701.00000 2734.00000
3698.00000 2732.00000
3694.00000 2731.00000
3691.00000 2730.00000
3687.00000 2729.00000
3684.00000 2728.00000
3680.00000 2727.00000
3677.00000 2726.00000
3673.00000 2725.00000
3670.00000 2724.00000
3666.00000 2724.00000
3663.00000 2723.00000
3659.00000 2722.00000
3656.00000 2721.00000
3652.00000 2720.00000
3649.00000 2720.00000
3645.00000 2719.00000
3642.00000 2718.00000
3638.00000 2717.00000
3635.00000 2716.00000
3631.00000 2715.00000
3628.00000 2714.00000
3624.00000 2712.00000
3621.00000 2711.00000
3617.00000 2710.00000
3614.00000 2709.00000
3611.00000 2708.00000
3607.00000 2707.00000
3604.00000 2706.00000
3600.00000 2705.00000
3597.00000 2703.00000
3594.00000 2702.00000
3590.00000 2701.00000
3587.00000 2700.00000
3583.00000 2698.00000
3580.00000 2697.00000
3577.00000 2696.00000
3573.00000 2694.00000
3570.00000 2692.00000
3567.00000 2691.00000
3564.00000 2689.00000
3561.00000 2687.00000
3557.00000 2685.00000
3554.00000 2684.00000
3551.00000 2682.00000
3548.00000 2680.00000
3545.00000 2679.00000
3542.00000 2677.00000
3538.00000 2676.00000
3535.00000 2675.00000
3531.00000 2674.00000
3528.00000 2673.00000
3524.00000 2671.00000
3521.00000 2670.00000
3519.00000 2667.00000
3516.00000 2665.00000
3513.00000 2663.00000
3510.00000 2660.00000
3508.00000 2658.00000
3505.00000 2656.00000
3502.00000 2653.00000
3499.00000 2651.00000
3496.00000 2649.00000
3493.00000 2647.00000
3490.00000 2644.00000
3488.00000 2642.00000
3485.00000 2640.00000
3482.00000 2638.00000
3479.00000 2635.00000
3477.00000 2633.00000
3474.00000 2630.00000
3471.00000 2628.00000
3469.00000 2625.00000
3466.00000 2623.00000
3464.00000 2620.00000
3461.00000 2618.00000
3458.00000 2615.00000
3456.00000 2613.00000
3453.00000 2611.00000
3450.00000 2609.00000
3446.00000 2607.00000
3443.00000 2606.00000
3440.00000 2604.00000
3438.00000 2601.00000
3436.00000 2598.00000
3434.00000 2595.00000
3432.00000 2592.00000
3430.00000 2589.00000
POINTS=100
3849.00000 2728.00000
3845.00000 2727.00000
3842.00000 2725.00000
3838.00000 2724.00000
3835.00000 2723.00000
3831.00000 2721.00000
3827.00000 2720.00000
3824.00000 2719.00000
3820.00000 2718.00000
3816.00000 2717.00000
3813.00000 2716.00000
3809.00000 2715.00000
3805.00000 2714.00000
3802.00000 2713.00000
3798.00000 2712.00000
3794.00000 2710.00000
3791.00000 2710.00000
3787.00000 2709.00000
3783.00000 2708.00000
3780.00000 2707.00000
3776.00000 2706.00000
3772.00000 2706.00000
3768.00000 2705.00000
3765.00000 2704.00000
3761.00000 2703.00000
3757.00000 2702.00000
3754.00000 2701.00000
3750.00000 2699.00000
3747.00000 2698.00000
3743.00000 2696.00000
3740.00000 2695.00000
3736.00000 2694.00000
3732.00000 2694.00000
3728.00000 2693.00000
3724.00000 2693.00000
3721.00000 2692.00000
3717.00000 2692.00000
3713.00000 2692.00000
3709.00000 2691.00000
3706.00000 2691.00000
3702.00000 2690.00000
3698.00000 2689.00000
3694.00000 2688.00000
3691.00000 2687.00000
3687.00000 2686.00000
3683.00000 2685.00000
3680.00000 2684.00000
3676.00000 2683.00000
3673.00000 2681.00000
3669.00000 2679.00000
3666.00000 2677.00000
3663.00000 2674.00000
3660.00000 2672.00000
3657.00000 2670.00000
3654.00000 2668.00000
3650.00000 2666.00000
3647.00000 2664.00000
3644.00000 2662.00000
3641.00000 2660.00000
3637.00000 2658.00000
3634.00000 2656.00000
3631.00000 2654.00000
3627.00000 2652.00000
3624.00000 2651.00000
3621.00000 2649.00000
3617.00000 2647.00000
3614.00000 2645.00000
3610.00000 2644.00000
3607.00000 2642.00000
3604.00000 2640.00000
3600.00000 2639.00000
3597.00000 2637.00000
3594.00000 2634.00000
3591.00000 2632.00000
3588.00000 2630.00000
3584.00000 2628.00000
3581.00000 2626.00000
3578.00000 2623.00000
3575.00000 2621.00000
3572.00000 2619.00000
3569.00000 2617.00000
3566.00000 2614.00000
3563.00000 2612.00000
3560.00000 2610.00000
3557.00000 2608.00000
3554.00000 2605.00000
3550.00000 2603.00000
3547.00000 2601.00000
3544.00000 2598.00000
3542.00000 2596.00000
3539.00000 2593.00000
3536.00000 2590.00000
3534.00000 2588.00000
3531.00000 2585.00000
3529.00000 2582.00000
3527.00000 2579.00000
3524.00000 2575.00000
3522.00000 2572.00000
3520.00000 2569.00000
3518.00000 2566.00000
POINTS=100
3930.00000 2715.00000
3927.00000 2713.00000
3923.00000 2711.00000
3920.00000 2709.00000
3916.00000 2708.00000
3913.00000 2707.00000
3909.00000 2705.00000
3905.00000 2704.00000
3901.00000 2703.00000
3898.00000 2702.00000
3894.00000 2701.00000
3890.00000 2699.00000
3887.00000 2698.00000
3883.00000 2697.00000
3879.00000 2696.00000
3876.00000 2695.00000
3872.00000 2693.00000
3868.00000 2692.00000
3864.00000 2691.00000
3861.00000 2690.00000
3857.00000 2689.00000
3853.00000 2687.00000
3850.00000 2686.00000
3846.00000 2685.00000
3842.00000 2684.00000
3838.00000 2683.00000
3835.00000 2682.00000
3831.00000 2680.00000
3827.00000 2679.00000
3824.00000 2678.00000
3820.00000 2677.00000
3816.00000 2676.00000
3812.00000 2675.00000
3809.00000 2674.00000
3805.00000 2672.00000
3801.00000 2671.00000
3798.00000 2670.00000
3794.00000 2669.00000
3790.00000 2668.00000
3786.00000 2667.00000
3782.00000 2666.00000
3779.00000 2665.00000
3775.00000 2665.00000
3771.00000 2664.00000
3767.00000 2663.00000
3763.00000 2662.00000
3760.00000 2661.00000
3756.00000 2660.00000
3752.00000 2659.00000
3749.00000 2657.00000
3745.00000 2656.00000
3741.00000 2655.00000
3738.00000 2654.00000
3734.00000 2652.00000
3730.00000 2651.00000
3727.00000 2649.00000
3723.00000 2648.00000
3720.00000 2646.00000
3716.00000 2644.00000
3713.00000 2642.00000
3710.00000 2640.00000
3706.00000 2638.00000
3703.00000 2636.00000
3700.00000 2633.00000
3697.00000 2631.00000
3694.00000 2628.00000
3691.00000 2626.00000
3688.00000 2623.00000
3686.00000 2621.00000
3682.00000 2618.00000
3679.00000 2617.00000
3675.00000 2616.00000
3671.00000 2615.00000
3668.00000 2612.00000
3665.00000 2610.00000
3662.00000 2607.00000
3659.00000 2605.00000
3656.00000 2602.00000
3653.00000 2600.00000
3650.00000 2598.00000
3647.00000 2596.00000
3643.00000 2594.00000
3640.00000 2592.00000
3637.00000 2590.00000
3634.00000 2588.00000
3631.00000 2585.00000
3628.00000 2583.00000
3625.00000 2580.00000
3622.00000 2578.00000
3619.00000 2575.00000
3616.00000 2573.00000
3613.00000 2570.00000
3609.00000 2568.00000
3607.00000 2565.00000
3604.00000 2563.00000
3601.00000 2560.00000
3599.00000 2557.00000
3596.00000 2554.00000
3594.00000 2551.00000
3591.00000 2548.00000
POINTS=100
3968.00000 2697.00000
3965.00000 2695.00000
3962.00000 2693.00000
3959.00000 2691.00000
3956.00000 2689.00000
3953.00000 2688.00000
3950.00000 2686.00000
3947.00000 2684.00000
3943.00000 2682.00000
3940.00000 2681.00000
3937.00000 2679.00000
3934.00000 2678.00000
3930.00000 2676.00000
3927.00000 2675.00000
3924.00000 2673.00000
3921.00000 2672.00000
3917.00000 2670.00000
3914.00000 2669.00000
3910.00000 2668.00000
3907.00000 2667.00000
3904.00000 2666.00000
3900.00000 2664.00000
3897.00000 2663.00000
3893.00000 2662.00000
3890.00000 2661.00000
3887.00000 2660.00000
3883.00000 2659.00000
3880.00000 2657.00000
3877.00000 2656.00000
3873.00000 2655.00000
3870.00000 2654.00000
3866.00000 2652.00000
3863.00000 2651.00000
3860.00000 2650.00000
3856.00000 2649.00000
3853.00000 2647.00000
3850.00000 2646.00000
3846.00000 2645.00000
3843.00000 2643.00000
3840.00000 2642.00000
3836.00000 2641.00000
3833.00000 2640.00000
3830.00000 2638.00000
3826.00000 2637.00000
3823.00000 2636.00000
3819.00000 2635.00000
3816.00000 2633.00000
3813.00000 2632.00000
3809.00000 2631.00000
3806.00000 2630.00000
3803.00000 2629.00000
3799.00000 2627.00000
3796.00000 2626.00000
3792.00000 2625.00000
3789.00000 2624.00000
3786.00000 2622.00000
3782.00000 2621.00000
3779.00000 2620.00000
3776.00000 2619.00000
3772.00000 2617.00000
3769.00000 2616.00000
3766.00000 2614.00000
3763.00000 2613.00000
3759.00000 2611.00000
3756.00000 2610.00000
3753.00000 2608.00000
3750.00000 2606.00000
3746.00000 2605.00000
3743.00000 2603.00000
3740.00000 2602.00000
3737.00000 2600.00000
3733.00000 2599.00000
3730.00000 2597.00000
3727.00000 2595.00000
3724.00000 2594.00000
3721.00000 2592.00000
3718.00000 2589.00000
3715.00000 2587.00000
3713.00000 2585.00000
3710.00000 2583.00000
3707.00000 2580.00000
3704.00000 2578.00000
3702.00000 2575.00000
3699.00000 2573.00000
3696.00000 2571.00000
3694.00000 2568.00000
3691.00000 2566.00000
3688.00000 2563.00000
3686.00000 2561.00000
3684.00000 2558.00000
3681.00000 2555.00000
3679.00000 2553.00000
3676.00000 2550.00000
3674.00000 2547.00000
3671.00000 2545.00000
3669.00000 2542.00000
3667.00000 2539.00000
3664.00000 2537.00000
3662.00000 2534.00000
3660.00000 2531.00000
POINTS=100
4043.00000 2655.00000
4040.00000 2653.00000
4037.00000 2651.00000
4034.00000 2649.00000
4031.00000 2648.00000
4028.00000 2646.00000
4025.00000 2644.00000
4021.00000 2643.00000
4018.00000 2642.00000
4014.00000 2641.00000
4011.00000 2640.00000
4007.00000 2639.00000
4004.00000 2639.00000
4000.00000 2638.00000
3997.00000 2637.00000
3993.00000 2636.00000
3990.00000 2635.00000
3986.00000 2635.00000
3983.00000 2634.00000
3979.00000 2633.00000
3976.00000 2632.00000
3973.00000 2632.00000
3969.00000 2631.00000
3966.00000 2629.00000
3963.00000 2628.00000
3959.00000 2626.00000
3956.00000 2625.00000
3953.00000 2623.00000
3950.00000 2622.00000
3946.00000 2620.00000
3943.00000 2619.00000
3940.00000 2617.00000
3937.00000 2616.00000
3933.00000 2614.00000
3930.00000 2613.00000
3927.00000 2611.00000
3924.00000 2610.00000
3920.00000 2608.00000
3917.00000 2606.00000
3914.00000 2605.00000
3911.00000 2604.00000
3907.00000 2603.00000
3904.00000 2602.00000
3900.00000 2601.00000
3897.00000 2601.00000
3893.00000 2600.00000
3890.00000 2599.00000
3886.00000 2598.00000
3883.00000 2597.00000
3879.00000 2597.00000
3876.00000 2596.00000
3872.00000 2595.00000
3869.00000 2594.00000
3865.00000 2593.00000
3862.00000 2593.00000
3858.00000 2592.00000
3855.00000 2590.00000
3852.00000 2589.00000
3849.00000 2587.00000
3845.00000 2586.00000
3842.00000 2584.00000
3839.00000 2583.00000
3836.00000 2581.00000
3832.00000 2580.00000
3829.00000 2579.00000
3826.00000 2577.00000
3822.00000 2576.00000
3819.00000 2575.00000
3816.00000 2574.00000
3812.00000 2572.00000
3809.00000 2571.00000
3806.00000 2569.00000
3803.00000 2568.00000
3799.00000 2566.00000
3796.00000 2564.00000
3793.00000 2563.00000
3790.00000 2561.00000
3787.00000 2559.00000
3784.00000 2558.00000
3780.00000 2556.00000
3777.00000 2555.00000
3774.00000 2554.00000
3770.00000 2552.00000
3767.00000 2550.00000
3764.00000 2548.00000
3761.00000 2547.00000
3758.00000 2545.00000
3755.00000 2543.00000
3752.00000 2541.00000
3750.00000 2539.00000
3747.00000 2536.00000
3744.00000 2534.00000
3741.00000 2532.00000
3738.00000 2530.00000
3736.00000 2527.00000
3734.00000 2524.00000
3731.00000 2522.00000
3729.00000 2519.00000
3727.00000 2516.00000
3725.00000 2513.00000
POINTS=100
4167.00000 2664.00000
4164.00000 2662.00000
4161.00000 2659.00000
4158.00000 2657.00000
4155.00000 2655.00000
4152.00000 2653.00000
4148.00000 2651.00000
4145.00000 2650.00000
4141.00000 2648.00000
4138.00000 2647.00000
4134.00000 2645.00000
4131.00000 2644.00000
4127.00000 2642.00000
4124.00000 2641.00000
4120.00000 2639.00000
4117.00000 2638.00000
4113.00000 2636.00000
4110.00000 2635.00000
4106.00000 2634.00000
4102.00000 2633.00000
4099.00000 2632.00000
4095.00000 2631.00000
4092.00000 2630.00000
4088.00000 2629.00000
4084.00000 2628.00000
4081.00000 2626.00000
4077.00000 2625.00000
4074.00000 2624.00000
4070.00000 2622.00000
4067.00000 2621.00000
4063.00000 2619.00000
4060.00000 2618.00000
4056.00000 2616.00000
4053.00000 2615.00000
4049.00000 2613.00000
4046.00000 2612.00000
4042.00000 2610.00000
4039.00000 2609.00000
4035.00000 2607.00000
4032.00000 2606.00000
4028.00000 2604.00000
4025.00000 2603.00000
4021.00000 2601.00000
4018.00000 2600.00000
4014.00000 2599.00000
4011.00000 2597.00000
4007.00000 2596.00000
4004.00000 2594.00000
4000.00000 2593.00000
3997.00000 2592.00000
3993.00000 2590.00000
3990.00000 2589.00000
3986.00000 2587.00000
3983.00000 2586.00000
3979.00000 2585.00000
3976.00000 2583.00000
3972.00000 2581.00000
3969.00000 2579.00000
3966.00000 2578.00000
3962.00000 2576.00000
3959.00000 2574.00000
3955.00000 2573.00000
3952.00000 2571.00000
3949.00000 2569.00000
3946.00000 2567.00000
3942.00000 2565.00000
3939.00000 2563.00000
3936.00000 2561.00000
3932.00000 2559.00000
3929.00000 2557.00000
3926.00000 2556.00000
3923.00000 2554.00000
3919.00000 2552.00000
3916.00000 2551.00000
3912.00000 2549.00000
3909.00000 2547.00000
3905.00000 2546.00000
3902.00000 2544.00000
3899.00000 2543.00000
3895.00000 2541.00000
3892.00000 2539.00000
3888.00000 2538.00000
3885.00000 2536.00000
3882.00000 2534.00000
3879.00000 2531.00000
3876.00000 2529.00000
3874.00000 2526.00000
3871.00000 2523.00000
3868.00000 2521.00000
3865.00000 2518.00000
3863.00000 2516.00000
3860.00000 2513.00000
3858.00000 2510.00000
3855.00000 2507.00000
3853.00000 2504.00000
3850.00000 2501.00000
3848.00000 2498.00000
3845.00000 2496.00000
3843.00000 2493.00000
3840.00000 2490.00000
POINTS=100
4290.00000 2658.00000
4287.00000 2656.00000
4283.00000 2653.00000
4279.00000 2651.00000
4276.00000 2650.00000
4272.00000 2648.00000
4268.00000 2647.00000
4264.00000 2645.00000
4260.00000 2644.00000
4256.00000 2642.00000
4252.00000 2641.00000
4248.00000 2641.00000
4244.00000 2640.00000
4240.00000 2639.00000
4236.00000 2639.00000
4232.00000 2638.00000
4228.00000 2637.00000
4224.00000 2636.00000
4219.00000 2636.00000
4215.00000 2635.00000
4211.00000 2634.00000
4207.00000 2633.00000
4203.00000 2632.00000
4199.00000 2631.00000
4195.00000 2630.00000
4191.00000 2630.00000
4187.00000 2629.00000
4183.00000 2627.00000
4179.00000 2626.00000
4175.00000 2624.00000
4171.00000 2623.00000
4168.00000 2621.00000
4164.00000 2620.00000
4160.00000 2618.00000
4156.00000 2617.00000
4152.00000 2615.00000
4148.00000 2614.00000
4144.00000 2613.00000
4140.00000 2611.00000
4136.00000 2610.00000
4132.00000 2609.00000
4128.00000 2607.00000
4125.00000 2605.00000
4121.00000 2603.00000
4118.00000 2601.00000
4114.00000 2599.00000
4111.00000 2596.00000
4107.00000 2594.00000
4104.00000 2592.00000
4100.00000 2590.00000
4096.00000 2589.00000
4092.00000 2587.00000
4088.00000 2586.00000
4084.00000 2585.00000
4080.00000 2583.00000
4076.00000 2582.00000
4073.00000 2580.00000
4069.00000 2578.00000
4065.00000 2576.00000
4062.00000 2574.00000
4058.00000 2572.00000
4054.00000 2571.00000
4051.00000 2569.00000
4047.00000 2567.00000
4043.00000 2565.00000
4039.00000 2563.00000
4036.00000 2561.00000
4032.00000 2559.00000
4028.00000 2557.00000
4025.00000 2556.00000
4021.00000 2554.00000
4017.00000 2552.00000
4013.00000 2550.00000
4010.00000 2548.00000
4006.00000 2546.00000
4003.00000 2544.00000
3999.00000 2541.00000
3996.00000 2539.00000
3992.00000 2537.00000
3989.00000 2534.00000
3986.00000 2531.00000
3983.00000 2528.00000
3980.00000 2526.00000
3977.00000 2523.00000
3974.00000 2520.00000
3971.00000 2517.00000
3968.00000 2514.00000
3964.00000 2512.00000
3961.00000 2509.00000
3958.00000 2506.00000
3955.00000 2504.00000
3952.00000 2501.00000
3949.00000 2498.00000
3946.00000 2495.00000
3944.00000 2492.00000
3941.00000 2488.00000
3939.00000 2485.00000
3938.00000 2481.00000
3936.00000 2477.00000
3935.00000 2473.00000
POINTS=100
4377.00000 2639.00000
4374.00000 2636.00000
4370.00000 2634.00000
4367.00000 2631.00000
4363.00000 2629.00000
4359.00000 2627.00000
4355.00000 2626.00000
4351.00000 2625.00000
4347.00000 2623.00000
4343.00000 2622.00000
4339.00000 2621.00000
4335.00000 2619.00000
4331.00000 2618.00000
4327.00000 2617.00000
4323.00000 2615.00000
4319.00000 2614.00000
4315.00000 2612.00000
4311.00000 2611.00000
4307.00000 2610.00000
4303.00000 2608.00000
4299.00000 2607.00000
4295.00000 2605.00000
4291.00000 2604.00000
4287.00000 2603.00000
4283.00000 2601.00000
4279.00000 2600.00000
4275.00000 2598.00000
4271.00000 2597.00000
4267.00000 2596.00000
4263.00000 2595.00000
4259.00000 2593.00000
4255.00000 2592.00000
4251.00000 2591.00000
4246.00000 2590.00000
4242.00000 2589.00000
4238.00000 2588.00000
4234.00000 2587.00000
4230.00000 2586.00000
4226.00000 2584.00000
4222.00000 2583.00000
4218.00000 2582.00000
4214.00000 2581.00000
4209.00000 2580.00000
4205.00000 2579.00000
4201.00000 2578.00000
4197.00000 2576.00000
4193.00000 2575.00000
4189.00000 2573.00000
4186.00000 2572.00000
4182.00000 2570.00000
4178.00000 2568.00000
4174.00000 2567.00000
4170.00000 2565.00000
4166.00000 2564.00000
4162.00000 2563.00000
4158.00000 2562.00000
4153.00000 2561.00000
4149.00000 2560.00000
4145.00000 2559.00000
4141.00000 2558.00000
4137.00000 2557.00000
4133.00000 2555.00000
4129.00000 2554.00000
4125.00000 2552.00000
4121.00000 2550.00000
4117.00000 2548.00000
4114.00000 2546.00000
4110.00000 2545.00000
4106.00000 2543.00000
4102.00000 2541.00000
4098.00000 2539.00000
4094.00000 2537.00000
4091.00000 2535.00000
4087.00000 2533.00000
4083.00000 2531.00000
4080.00000 2529.00000
4076.00000 2527.00000
4072.00000 2525.00000
4068.00000 2523.00000
4065.00000 2521.00000
4061.00000 2518.00000
4058.00000 2516.00000
4055.00000 2513.00000
4051.00000 2510.00000
4048.00000 2507.00000
4045.00000 2505.00000
4041.00000 2502.00000
4038.00000 2500.00000
4035.00000 2497.00000
4031.00000 2495.00000
4028.00000 2492.00000
4024.00000 2489.00000
4021.00000 2487.00000
4018.00000 2484.00000
4015.00000 2481.00000
4012.00000 2478.00000
4009.00000 2475.00000
4008.00000 2471.00000
4006.00000 2467.00000
4005.00000 2463.00000
POINTS=100
4498.00000 2614.00000
4493.00000 2614.00000
4489.00000 2615.00000
4484.00000 2614.00000
4480.00000 2613.00000
4475.00000 2611.00000
4471.00000 2610.00000
4466.00000 2609.00000
4462.00000 2608.00000
4457.00000 2606.00000
4453.00000 2605.00000
4448.00000 2604.00000
4444.00000 2603.00000
4439.00000 2601.00000
4435.00000 2600.00000
4430.00000 2599.00000
4426.00000 2598.00000
4421.00000 2596.00000
4417.00000 2595.00000
4412.00000 2594.00000
4408.00000 2593.00000
4403.00000 2592.00000
4399.00000 2591.00000
4394.00000 2590.00000
4389.00000 2589.00000
4385.00000 2588.00000
4380.00000 2587.00000
4376.00000 2586.00000
4371.00000 2586.00000
4367.00000 2585.00000
4362.00000 2584.00000
4357.00000 2583.00000
4353.00000 2582.00000
4348.00000 2581.00000
4344.00000 2579.00000
4339.00000 2578.00000
4335.00000 2577.00000
4330.00000 2576.00000
4326.00000 2575.00000
4321.00000 2573.00000
4317.00000 2572.00000
4312.00000 2571.00000
4308.00000 2571.00000
4303.00000 2570.00000
4298.00000 2569.00000
4294.00000 2568.00000
4289.00000 2567.00000
4285.00000 2566.00000
4280.00000 2564.00000
4276.00000 2562.00000
4272.00000 2561.00000
4267.00000 2559.00000
4263.00000 2558.00000
4259.00000 2556.00000
4254.00000 2555.00000
4250.00000 2554.00000
4245.00000 2552.00000
4241.00000 2551.00000
4236.00000 2550.00000
4232.00000 2548.00000
4227.00000 2546.00000
4223.00000 2545.00000
4219.00000 2543.00000
4215.00000 2541.00000
4210.00000 2539.00000
4206.00000 2537.00000
4202.00000 2535.00000
4198.00000 2533.00000
4193.00000 2531.00000
4189.00000 2530.00000
4185.00000 2528.00000
4180.00000 2526.00000
4176.00000 2524.00000
4171.00000 2523.00000
4167.00000 2522.00000
4163.00000 2520.00000
4158.00000 2519.00000
4154.00000 2517.00000
4149.00000 2516.00000
4145.00000 2514.00000
4141.00000 2512.00000
4137.00000 2509.00000
4133.00000 2506.00000
4130.00000 2504.00000
4126.00000 2501.00000
4123.00000 2497.00000
4119.00000 2494.00000
4116.00000 2491.00000
4112.00000 2488.00000
4108.00000 2485.00000
4105.00000 2483.00000
4101.00000 2480.00000
4097.00000 2477.00000
4094.00000 2474.00000
4091.00000 2470.00000
4089.00000 2466.00000
4086.00000 2462.00000
4084.00000 2458.00000
4083.00000 2453.00000
4081.00000 2449.00000
POINTS=100
4561.00000 2601.00000
4557.00000 2600.00000
4553.00000 2598.00000
4548.00000 2597.00000
4544.00000 2595.00000
4540.00000 2594.00000
4536.00000 2593.00000
4531.00000 2592.00000
4527.00000 2590.00000
4523.00000 2589.00000
4518.00000 2588.00000
4514.00000 2587.00000
4510.00000 2586.00000
4505.00000 2585.00000
4501.00000 2584.00000
4497.00000 2583.00000
4492.00000 2582.00000
4488.00000 2581.00000
4484.00000 2580.00000
4479.00000 2579.00000
4475.00000 2578.00000
4471.00000 2577.00000
4466.00000 2576.00000
4462.00000 2575.00000
4458.00000 2574.00000
4453.00000 2573.00000
4449.00000 2572.00000
4445.00000 2571.00000
4440.00000 2570.00000
4436.00000 2569.00000
4431.00000 2568.00000
4427.00000 2567.00000
4423.00000 2566.00000
4418.00000 2565.00000
4414.00000 2564.00000
4410.00000 2564.00000
4405.00000 2563.00000
4401.00000 2562.00000
4397.00000 2561.00000
4392.00000 2560.00000
4388.00000 2559.00000
4383.00000 2558.00000
4379.00000 2557.00000
4375.00000 2557.00000
4370.00000 2556.00000
4366.00000 2554.00000
4362.00000 2553.00000
4357.00000 2552.00000
4353.00000 2551.00000
4349.00000 2550.00000
4345.00000 2549.00000
4340.00000 2547.00000
4336.00000 2546.00000
4332.00000 2545.00000
4327.00000 2544.00000
4323.00000 2543.00000
4319.00000 2542.00000
4314.00000 2540.00000
4310.00000 2539.00000
4306.00000 2538.00000
4301.00000 2537.00000
4297.00000 2536.00000
4293.00000 2534.00000
4289.00000 2533.00000
4284.00000 2532.00000
4280.00000 2530.00000
4276.00000 2528.00000
4272.00000 2526.00000
4268.00000 2524.00000
4264.00000 2522.00000
4260.00000 2520.00000
4256.00000 2518.00000
4252.00000 2517.00000
4248.00000 2515.00000
4244.00000 2513.00000
4240.00000 2512.00000
4236.00000 2510.00000
4231.00000 2508.00000
4227.00000 2507.00000
4223.00000 2506.00000
4219.00000 2504.00000
4214.00000 2503.00000
4210.00000 2502.00000
4206.00000 2500.00000
4203.00000 2497.00000
4199.00000 2494.00000
4196.00000 2491.00000
4192.00000 2489.00000
4188.00000 2487.00000
4184.00000 2484.00000
4180.00000 2482.00000
4177.00000 2479.00000
4175.00000 2476.00000
4172.00000 2472.00000
4170.00000 2468.00000
4167.00000 2464.00000
4164.00000 2461.00000
4162.00000 2458.00000
4161.00000 2453.00000
4160.00000 2449.00000
POINTS=100
4638.00000 2574.00000
4634.00000 2572.00000
4629.00000 2571.00000
4625.00000 2569.00000
4621.00000 2567.00000
4616.00000 2566.00000
4612.00000 2565.00000
4607.00000 2564.00000
4603.00000 2564.00000
4598.00000 2563.00000
4594.00000 2562.00000
4589.00000 2561.00000
4585.00000 2560.00000
4580.00000 2559.00000
4576.00000 2559.00000
4571.00000 2558.00000
4566.00000 2557.00000
4562.00000 2556.00000
4557.00000 2555.00000
4553.00000 2554.00000
4548.00000 2553.00000
4544.00000 2552.00000
4539.00000 2551.00000
4535.00000 2550.00000
4530.00000 2549.00000
4526.00000 2548.00000
4521.00000 2547.00000
4517.00000 2546.00000
4512.00000 2545.00000
4508.00000 2544.00000
4503.00000 2543.00000
4499.00000 2542.00000
4494.00000 2541.00000
4490.00000 2541.00000
4485.00000 2540.00000
4481.00000 2539.00000
4476.00000 2538.00000
4472.00000 2537.00000
4467.00000 2536.00000
4462.00000 2536.00000
4458.00000 2535.00000
4453.00000 2534.00000
4449.00000 2533.00000
4444.00000 2532.00000
4440.00000 2532.00000
4435.00000 2531.00000
4431.00000 2530.00000
4426.00000 2529.00000
4422.00000 2528.00000
4417.00000 2527.00000
4413.00000 2526.00000
4408.00000 2525.00000
4404.00000 2524.00000
4399.00000 2523.00000
4395.00000 2522.00000
4390.00000 2521.00000
4386.00000 2520.00000
4381.00000 2519.00000
4377.00000 2518.00000
4372.00000 2517.00000
4367.00000 2517.00000
4363.00000 2516.00000
4358.00000 2515.00000
4354.00000 2514.00000
4349.00000 2513.00000
4345.00000 2512.00000
4340.00000 2511.00000
4336.00000 2509.00000
4332.00000 2508.00000
4327.00000 2506.00000
4323.00000 2504.00000
4319.00000 2503.00000
4314.00000 2501.00000
4310.00000 2500.00000
4306.00000 2498.00000
4301.00000 2497.00000
4297.00000 2495.00000
4293.00000 2493.00000
4288.00000 2492.00000
4284.00000 2490.00000
4280.00000 2489.00000
4275.00000 2487.00000
4271.00000 2485.00000
4267.00000 2484.00000
4262.00000 2482.00000
4258.00000 2481.00000
4254.00000 2479.00000
4250.00000 2476.00000
4246.00000 2474.00000
4242.00000 2471.00000
4238.00000 2469.00000
4235.00000 2466.00000
4231.00000 2463.00000
4227.00000 2460.00000
4224.00000 2457.00000
4221.00000 2454.00000
4219.00000 2450.00000
4217.00000 2446.00000
4216.00000 2441.00000
4214.00000 2437.00000
POINTS=100
4784.00000 2564.00000
4779.00000 2562.00000
4775.00000 2561.00000
4770.00000 2559.00000
4766.00000 2557.00000
4761.00000 2556.00000
4757.00000 2554.00000
4752.00000 2553.00000
4747.00000 2552.00000
4742.00000 2551.00000
4738.00000 2550.00000
4733.00000 2549.00000
4728.00000 2548.00000
4723.00000 2547.00000
4719.00000 2546.00000
4714.00000 2545.00000
4709.00000 2544.00000
4704.00000 2544.00000
4700.00000 2543.00000
4695.00000 2542.00000
4690.00000 2541.00000
4685.00000 2540.00000
4680.00000 2539.00000
4676.00000 2539.00000
4671.00000 2538.00000
4666.00000 2537.00000
4661.00000 2536.00000
4657.00000 2535.00000
4652.00000 2534.00000
4647.00000 2533.00000
4642.00000 2532.00000
4637.00000 2531.00000
4633.00000 2530.00000
4628.00000 2529.00000
4623.00000 2529.00000
4618.00000 2528.00000
4614.00000 2527.00000
4609.00000 2526.00000
4604.00000 2524.00000
4600.00000 2523.00000
4595.00000 2522.00000
4590.00000 2521.00000
4585.00000 2520.00000
4581.00000 2519.00000
4576.00000 2518.00000
4571.00000 2517.00000
4566.00000 2516.00000
4562.00000 2515.00000
4557.00000 2514.00000
4552.00000 2513.00000
4547.00000 2512.00000
4543.00000 2510.00000
4538.00000 2509.00000
4533.00000 2508.00000
4529.00000 2507.00000
4524.00000 2506.00000
4519.00000 2506.00000
4514.00000 2505.00000
4509.00000 2504.00000
4505.00000 2503.00000
4500.00000 2502.00000
4495.00000 2501.00000
4490.00000 2500.00000
4486.00000 2499.00000
4481.00000 2498.00000
4476.00000 2497.00000
4472.00000 2495.00000
4467.00000 2493.00000
4463.00000 2492.00000
4458.00000 2490.00000
4453.00000 2489.00000
4449.00000 2487.00000
4444.00000 2485.00000
4440.00000 2484.00000
4435.00000 2482.00000
4431.00000 2481.00000
4426.00000 2479.00000
4421.00000 2478.00000
4417.00000 2476.00000
4412.00000 2475.00000
4407.00000 2473.00000
4403.00000 2472.00000
4398.00000 2470.00000
4394.00000 2467.00000
4390.00000 2465.00000
4386.00000 2463.00000
4381.00000 2460.00000
4377.00000 2458.00000
4373.00000 2455.00000
4370.00000 2452.00000
4366.00000 2448.00000
4363.00000 2445.00000
4359.00000 2441.00000
4356.00000 2438.00000
4352.00000 2435.00000
4349.00000 2432.00000
4345.00000 2428.00000
4342.00000 2424.00000
4339.00000 2421.00000
4336.00000 2417.00000
POINTS=100
4902.00000 2543.00000
4897.00000 2542.00000
4892.00000 2541.00000
4887.00000 2540.00000
4882.00000 2539.00000
4877.00000 2538.00000
4872.00000 2537.00000
4867.00000 2536.00000
4862.00000 2536.00000
4857.00000 2535.00000
4852.00000 2534.00000
4846.00000 2533.00000
4841.00000 2532.00000
4836.00000 2531.00000
4831.00000 2529.00000
4827.00000 2528.00000
4822.00000 2527.00000
4817.00000 2525.00000
4812.00000 2524.00000
4807.00000 2522.00000
4802.00000 2521.00000
4797.00000 2520.00000
4792.00000 2518.00000
4787.00000 2517.00000
4782.00000 2515.00000
4777.00000 2514.00000
4772.00000 2513.00000
4767.00000 2512.00000
4762.00000 2511.00000
4757.00000 2510.00000
4752.00000 2509.00000
4747.00000 2508.00000
4742.00000 2507.00000
4737.00000 2506.00000
4732.00000 2505.00000
4727.00000 2504.00000
4722.00000 2503.00000
4717.00000 2502.00000
4712.00000 2501.00000
4707.00000 2500.00000
4702.00000 2499.00000
4697.00000 2498.00000
4692.00000 2497.00000
4687.00000 2496.00000
4681.00000 2495.00000
4676.00000 2494.00000
4671.00000 2493.00000
4666.00000 2492.00000
4661.00000 2491.00000
4656.00000 2490.00000
4651.00000 2489.00000
4646.00000 2488.00000
4641.00000 2487.00000
4636.00000 2486.00000
4631.00000 2484.00000
4626.00000 2483.00000
4621.00000 2482.00000
4616.00000 2481.00000
4611.00000 2480.00000
4606.00000 2479.00000
4601.00000 2477.00000
4596.00000 2476.00000
4591.00000 2475.00000
4587.00000 2473.00000
4582.00000 2471.00000
4577.00000 2469.00000
4572.00000 2467.00000
4568.00000 2465.00000
4563.00000 2463.00000
4558.00000 2462.00000
4553.00000 2460.00000
4548.00000 2458.00000
4544.00000 2456.00000
4539.00000 2454.00000
4534.00000 2452.00000
4530.00000 2449.00000
4525.00000 2447.00000
4521.00000 2444.00000
4516.00000 2442.00000
4512.00000 2440.00000
4507.00000 2438.00000
4502.00000 2437.00000
4497.00000 2435.00000
4492.00000 2434.00000
4487.00000 2433.00000
4482.00000 2431.00000
4477.00000 2429.00000
4472.00000 2428.00000
4467.00000 2426.00000
4463.00000 2425.00000
4458.00000 2422.00000
4454.00000 2419.00000
4450.00000 2416.00000
4446.00000 2413.00000
4442.00000 2410.00000
4437.00000 2407.00000
4433.00000 2404.00000
4429.00000 2402.00000
4424.00000 2399.00000
4420.00000 2396.00000
POINTS=100
4946.00000 2526.00000
4942.00000 2525.00000
4938.00000 2523.00000
4933.00000 2522.00000
4929.00000 2520.00000
4925.00000 2519.00000
4921.00000 2518.00000
4916.00000 2516.00000
4912.00000 2515.00000
4908.00000 2514.00000
4903.00000 2512.00000
4899.00000 2511.00000
4895.00000 2510.00000
4891.00000 2508.00000
4886.00000 2507.00000
4882.00000 2506.00000
4878.00000 2504.00000
4873.00000 2503.00000
4869.00000 2502.00000
4865.00000 2501.00000
4860.00000 2500.00000
4856.00000 2499.00000
4852.00000 2498.00000
4847.00000 2497.00000
4843.00000 2495.00000
4839.00000 2494.00000
4835.00000 2492.00000
4831.00000 2490.00000
4827.00000 2489.00000
4823.00000 2487.00000
4818.00000 2485.00000
4814.00000 2484.00000
4810.00000 2483.00000
4805.00000 2482.00000
4801.00000 2482.00000
4797.00000 2481.00000
4792.00000 2481.00000
4788.00000 2480.00000
4783.00000 2480.00000
4779.00000 2479.00000
4774.00000 2478.00000
4770.00000 2477.00000
4766.00000 2476.00000
4761.00000 2475.00000
4757.00000 2474.00000
4753.00000 2473.00000
4748.00000 2472.00000
4744.00000 2471.00000
4740.00000 2470.00000
4735.00000 2469.00000
4731.00000 2467.00000
4727.00000 2466.00000
4722.00000 2465.00000
4718.00000 2464.00000
4714.00000 2464.00000
4709.00000 2463.00000
4705.00000 2462.00000
4700.00000 2461.00000
4696.00000 2460.00000
4692.00000 2459.00000
4687.00000 2458.00000
4683.00000 2457.00000
4679.00000 2456.00000
4674.00000 2455.00000
4670.00000 2453.00000
4666.00000 2452.00000
4662.00000 2451.00000
4657.00000 2449.00000
4653.00000 2448.00000
4649.00000 2446.00000
4645.00000 2445.00000
4640.00000 2444.00000
4636.00000 2442.00000
4632.00000 2440.00000
4628.00000 2438.00000
4624.00000 2436.00000
4620.00000 2433.00000
4616.00000 2431.00000
4613.00000 2429.00000
4609.00000 2427.00000
4605.00000 2425.00000
4601.00000 2422.00000
4597.00000 2420.00000
4593.00000 2418.00000
4589.00000 2416.00000
4585.00000 2414.00000
4581.00000 2412.00000
4577.00000 2410.00000
4573.00000 2408.00000
4569.00000 2406.00000
4566.00000 2403.00000
4562.00000 2400.00000
4559.00000 2397.00000
4556.00000 2394.00000
4553.00000 2391.00000
4550.00000 2387.00000
4548.00000 2383.00000
4545.00000 2380.00000
4543.00000 2376.00000
4541.00000 2372.00000
POINTS=100
5006.00000 2499.00000
5002.00000 2498.00000
4998.00000 2496.00000
4994.00000 2495.00000
4989.00000 2494.00000
4985.00000 2493.00000
4981.00000 2491.00000
4977.00000 2490.00000
4973.00000 2489.00000
4969.00000 2488.00000
4964.00000 2488.00000
4960.00000 2487.00000
4956.00000 2487.00000
4951.00000 2486.00000
4947.00000 2486.00000
4943.00000 2485.00000
4938.00000 2485.00000
4934.00000 2484.00000
4930.00000 2484.00000
4926.00000 2483.00000
4921.00000 2483.00000
4917.00000 2482.00000
4913.00000 2481.00000
4908.00000 2481.00000
4904.00000 2480.00000
4900.00000 2479.00000
4896.00000 2478.00000
4891.00000 2478.00000
4887.00000 2477.00000
4883.00000 2476.00000
4879.00000 2476.00000
4874.00000 2475.00000
4870.00000 2474.00000
4866.00000 2474.00000
4861.00000 2473.00000
4857.00000 2472.00000
4853.00000 2470.00000
4849.00000 2469.00000
4845.00000 2468.00000
4841.00000 2467.00000
4837.00000 2465.00000
4832.00000 2464.00000
4828.00000 2463.00000
4824.00000 2461.00000
4820.00000 2460.00000
4816.00000 2459.00000
4812.00000 2457.00000
4808.00000 2456.00000
4804.00000 2455.00000
4800.00000 2453.00000
4795.00000 2452.00000
4791.00000 2450.00000
4787.00000 2449.00000
4783.00000 2448.00000
4779.00000 2447.00000
4774.00000 2446.00000
4770.00000 2445.00000
4766.00000 2444.00000
4762.00000 2443.00000
4758.00000 2442.00000
4753.00000 2441.00000
4749.00000 2440.00000
4745.00000 2438.00000
4741.00000 2437.00000
4737.00000 2435.00000
4733.00000 2434.00000
4729.00000 2433.00000
4725.00000 2431.00000
4721.00000 2429.00000
4717.00000 2428.00000
4713.00000 2426.00000
4709.00000 2424.00000
4705.00000 2422.00000
4701.00000 2421.00000
4697.00000 2419.00000
4693.00000 2418.00000
4689.00000 2416.00000
4685.00000 2414.00000
4681.00000 2413.00000
4677.00000 2412.00000
4673.00000 2410.00000
4669.00000 2409.00000
4665.00000 2407.00000
4660.00000 2406.00000
4656.00000 2404.00000
4652.00000 2403.00000
4648.00000 2401.00000
4644.00000 2399.00000
4640.00000 2398.00000
4637.00000 2396.00000
4633.00000 2393.00000
4630.00000 2390.00000
4626.00000 2388.00000
4623.00000 2385.00000
4621.00000 2381.00000
4619.00000 2377.00000
4617.00000 2374.00000
4615.00000 2370.00000
4613.00000 2366.00000
4611.00000 2362.00000
POINTS=100
5035.00000 2473.00000
5031.00000 2472.00000
5027.00000 2472.00000
5023.00000 2471.00000
5019.00000 2471.00000
5015.00000 2470.00000
5011.00000 2470.00000
5006.00000 2469.00000
5002.00000 2469.00000
4998.00000 2468.00000
4994.00000 2468.00000
4990.00000 2467.00000
4986.00000 2466.00000
4982.00000 2466.00000
4978.00000 2465.00000
4974.00000 2464.00000
4970.00000 2464.00000
4966.00000 2463.00000
4962.00000 2462.00000
4958.00000 2462.00000
4954.00000 2461.00000
4950.00000 2460.00000
4946.00000 2460.00000
4942.00000 2459.00000
4937.00000 2459.00000
4933.00000 2458.00000
4929.00000 2458.00000
4925.00000 2457.00000
4921.00000 2457.00000
4917.00000 2456.00000
4913.00000 2455.00000
4909.00000 2454.00000
4905.00000 2453.00000
4901.00000 2453.00000
4897.00000 2452.00000
4893.00000 2451.00000
4889.00000 2450.00000
4885.00000 2449.00000
4881.00000 2448.00000
4877.00000 2447.00000
4873.00000 2446.00000
4869.00000 2445.00000
4865.00000 2444.00000
4861.00000 2442.00000
4857.00000 2441.00000
4853.00000 2440.00000
4850.00000 2439.00000
4846.00000 2438.00000
4842.00000 2437.00000
4838.00000 2435.00000
4834.00000 2434.00000
4830.00000 2432.00000
4826.00000 2431.00000
4822.00000 2430.00000
4818.00000 2428.00000
4815.00000 2427.00000
4811.00000 2426.00000
4807.00000 2424.00000
4803.00000 2423.00000
4799.00000 2422.00000
4795.00000 2420.00000
4791.00000 2419.00000
4787.00000 2418.00000
4783.00000 2417.00000
4779.00000 2415.00000
4776.00000 2414.00000
4772.00000 2413.00000
4768.00000 2411.00000
4764.00000 2410.00000
4760.00000 2409.00000
4756.00000 2408.00000
4752.00000 2406.00000
4748.00000 2405.00000
4745.00000 2403.00000
4741.00000 2402.00000
4737.00000 2400.00000
4733.00000 2399.00000
4729.00000 2397.00000
4726.00000 2396.00000
4722.00000 2394.00000
4718.00000 2392.00000
4714.00000 2391.00000
4710.00000 2390.00000
4706.00000 2389.00000
4702.00000 2387.00000
4698.00000 2386.00000
4694.00000 2385.00000
4691.00000 2384.00000
4687.00000 2383.00000
4683.00000 2381.00000
4679.00000 2380.00000
4675.00000 2379.00000
4672.00000 2377.00000
4668.00000 2374.00000
4665.00000 2372.00000
4661.00000 2369.00000
4658.00000 2367.00000
4656.00000 2364.00000
4653.00000 2360.00000
4651.00000 2357.00000
POINTS=100
5038.00000 2439.00000
5035.00000 2438.00000
5031.00000 2437.00000
5028.00000 2436.00000
5024.00000 2434.00000
5021.00000 2433.00000
5018.00000 2432.00000
5014.00000 2431.00000
5011.00000 2430.00000
5007.00000 2429.00000
5004.00000 2428.00000
5000.00000 2427.00000
4997.00000 2426.00000
4993.00000 2425.00000
4990.00000 2424.00000
4986.00000 2423.00000
4983.00000 2422.00000
4980.00000 2421.00000
4976.00000 2420.00000
4973.00000 2419.00000
4969.00000 2418.00000
4966.00000 2417.00000
4962.00000 2417.00000
4959.00000 2416.00000
4955.00000 2415.00000
4952.00000 2414.00000
4948.00000 2413.00000
4945.00000 2413.00000
4941.00000 2412.00000
4938.00000 2411.00000
4934.00000 2410.00000
4931.00000 2409.00000
4927.00000 2409.00000
4923.00000 2408.00000
4920.00000 2408.00000
4916.00000 2407.00000
4913.00000 2406.00000
4909.00000 2406.00000
4906.00000 2405.00000
4902.00000 2405.00000
4899.00000 2404.00000
4895.00000 2404.00000
4891.00000 2403.00000
4888.00000 2403.00000
4884.00000 2402.00000
4881.00000 2402.00000
4877.00000 2401.00000
4874.00000 2400.00000
4870.00000 2400.00000
4866.00000 2399.00000
4863.00000 2399.00000
4859.00000 2398.00000
4856.00000 2398.00000
4852.00000 2397.00000
4849.00000 2397.00000
4845.00000 2396.00000
4842.00000 2395.00000
4838.00000 2395.00000
4834.00000 2394.00000
4831.00000 2394.00000
4827.00000 2393.00000
4824.00000 2393.00000
4820.00000 2392.00000
4817.00000 2392.00000
4813.00000 2391.00000
4810.00000 2390.00000
4806.00000 2390.00000
4803.00000 2389.00000
4799.00000 2388.00000
4796.00000 2387.00000
4792.00000 2386.00000
4789.00000 2385.00000
4785.00000 2384.00000
4782.00000 2383.00000
4778.00000 2382.00000
4775.00000 2381.00000
4771.00000 2381.00000
4768.00000 2380.00000
4764.00000 2379.00000
4761.00000 2378.00000
4757.00000 2377.00000
4754.00000 2376.00000
4750.00000 2376.00000
4747.00000 2376.00000
4743.00000 2376.00000
4739.00000 2376.00000
4736.00000 2376.00000
4732.00000 2376.00000
4729.00000 2374.00000
4726.00000 2373.00000
4722.00000 2372.00000
4719.00000 2370.00000
4716.00000 2369.00000
4712.00000 2368.00000
4709.00000 2366.00000
4706.00000 2364.00000
4704.00000 2361.00000
4702.00000 2358.00000
4699.00000 2356.00000
4697.00000 2353.00000
POINTS=100
4953.00000 2390.00000
4951.00000 2390.00000
4950.00000 2389.00000
4948.00000 2389.00000
4946.00000 2389.00000
4945.00000 2389.00000
4943.00000 2388.00000
4941.00000 2388.00000
4940.00000 2388.00000
4938.00000 2387.00000
4936.00000 2387.00000
4935.00000 2387.00000
4933.00000 2387.00000
4931.00000 2386.00000
4930.00000 2386.00000
4928.00000 2386.00000
4926.00000 2386.00000
4925.00000 2385.00000
4923.00000 2385.00000
4921.00000 2385.00000
4920.00000 2384.00000
4918.00000 2384.00000
4916.00000 2384.00000
4915.00000 2384.00000
4913.00000 2384.00000
4911.00000 2383.00000
4910.00000 2383.00000
4908.00000 2383.00000
4906.00000 2383.00000
4905.00000 2382.00000
4903.00000 2382.00000
4901.00000 2382.00000
4900.00000 2382.00000
4898.00000 2382.00000
4896.00000 2381.00000
4895.00000 2381.00000
4893.00000 2381.00000
4891.00000 2381.00000
4889.00000 2381.00000
4888.00000 2380.00000
4886.00000 2380.00000
4884.00000 2380.00000
4883.00000 2380.00000
4881.00000 2379.00000
4880.00000 2379.00000
4878.00000 2378.00000
4876.00000 2377.00000
4875.00000 2377.00000
4873.00000 2376.00000
4872.00000 2376.00000
4870.00000 2375.00000
4868.00000 2375.00000
4867.00000 2374.00000
4865.00000 2374.00000
4864.00000 2373.00000
4862.00000 2373.00000
4860.00000 2372.00000
4859.00000 2372.00000
4857.00000 2371.00000
4855.00000 2371.00000
4854.00000 2370.00000
4852.00000 2370.00000
4851.00000 2369.00000
4849.00000 2369.00000
4847.00000 2368.00000
4846.00000 2368.00000
4844.00000 2367.00000
4843.00000 2367.00000
4841.00000 2366.00000
4839.00000 2366.00000
4838.00000 2365.00000
4836.00000 2365.00000
4834.00000 2364.00000
4833.00000 2364.00000
4831.00000 2363.00000
4830.00000 2363.00000
4828.00000 2362.00000
4827.00000 2361.00000
4825.00000 2361.00000
4824.00000 2360.00000
4822.00000 2359.00000
4820.00000 2359.00000
4819.00000 2358.00000
4817.00000 2357.00000
4816.00000 2357.00000
4814.00000 2356.00000
4813.00000 2355.00000
4811.00000 2354.00000
4810.00000 2354.00000
4808.00000 2353.00000
4806.00000 2353.00000
4805.00000 2352.00000
4803.00000 2352.00000
4802.00000 2351.00000
4800.00000 2351.00000
4798.00000 2350.00000
4797.00000 2349.00000
4796.00000 2348.00000
4794.00000 2347.00000
4793.00000 2346.00000
POINTS=80
4990.00000 2344.00000
4993.00000 2346.00000
4995.00000 2348.00000
4998.00000 2349.00000
5001.00000 2351.00000
5003.00000 2353.00000
5006.00000 2355.00000
5009.00000 2357.00000
5011.00000 2359.00000
5014.00000 2361.00000
5016.00000 2363.00000
5019.00000 2365.00000
5021.00000 2367.00000
5024.00000 2369.00000
5026.00000 2371.00000
5029.00000 2374.00000
5031.00000 2376.00000
5034.00000 2378.00000
5036.00000 2379.00000
5039.00000 2381.00000
5042.00000 2383.00000
5044.00000 2385.00000
5047.00000 2387.00000
5050.00000 2389.00000
5052.00000 2391.00000
5055.00000 2393.00000
5058.00000 2395.00000
5060.00000 2397.00000
5063.00000 2399.00000
5065.00000 2401.00000
5068.00000 2403.00000
5070.00000 2405.00000
5073.00000 2406.00000
5076.00000 2408.00000
5079.00000 2409.00000
5082.00000 2411.00000
5085.00000 2412.00000
5088.00000 2413.00000
5091.00000 2415.00000
5094.00000 2416.00000
5097.00000 2417.00000
5100.00000 2418.00000
5103.00000 2419.00000
5106.00000 2421.00000
5109.00000 2422.00000
5112.00000 2424.00000
5114.00000 2425.00000
5117.00000 2427.00000
5120.00000 2428.00000
5123.00000 2429.00000
5126.00000 2430.00000
5129.00000 2431.00000
5132.00000 2433.00000
5136.00000 2434.00000
5139.00000 2435.00000
5142.00000 2436.00000
5145.00000 2437.00000
5148.00000 2438.00000
5151.00000 2439.00000
5154.00000 2440.00000
5157.00000 2441.00000
5160.00000 2442.00000
5163.00000 2443.00000
5166.00000 2444.00000
5169.00000 2446.00000
5172.00000 2447.00000
5175.00000 2449.00000
5178.00000 2450.00000
5181.00000 2452.00000
5184.00000 2453.00000
5186.00000 2455.00000
5189.00000 2457.00000
5192.00000 2458.00000
5194.00000 2460.00000
5197.00000 2462.00000
5200.00000 2464.00000
5202.00000 2466.00000
5205.00000 2468.00000
5207.00000 2470.00000
5210.00000 2472.00000
POINTS=100
4996.00000 2334.00000
5000.00000 2337.00000
5003.00000 2339.00000
5007.00000 2342.00000
5011.00000 2345.00000
5014.00000 2348.00000
5018.00000 2350.00000
5022.00000 2352.00000
5027.00000 2354.00000
5031.00000 2355.00000
5035.00000 2357.00000
5039.00000 2359.00000
5043.00000 2361.00000
5048.00000 2363.00000
5052.00000 2365.00000
5056.00000 2367.00000
5060.00000 2369.00000
5064.00000 2371.00000
5068.00000 2373.00000
5072.00000 2375.00000
5076.00000 2377.00000
5080.00000 2379.00000
5085.00000 2381.00000
5089.00000 2383.00000
5093.00000 2385.00000
5097.00000 2387.00000
5101.00000 2389.00000
5105.00000 2390.00000
5109.00000 2392.00000
5114.00000 2394.00000
5118.00000 2396.00000
5122.00000 2398.00000
5126.00000 2399.00000
5130.00000 2401.00000
5135.00000 2403.00000
5139.00000 2405.00000
5143.00000 2406.00000
5147.00000 2408.00000
5151.00000 2410.00000
5155.00000 2412.00000
5159.00000 2414.00000
5164.00000 2416.00000
5168.00000 2418.00000
5172.00000 2420.00000
5176.00000 2422.00000
5180.00000 2424.00000
5184.00000 2426.00000
5188.00000 2428.00000
5192.00000 2430.00000
5196.00000 2432.00000
5201.00000 2434.00000
5205.00000 2436.00000
5209.00000 2438.00000
5213.00000 2440.00000
5217.00000 2442.00000
5221.00000 2444.00000
5225.00000 2447.00000
5229.00000 2449.00000
5233.00000 2450.00000
5238.00000 2452.00000
5242.00000 2453.00000
5246.00000 2455.00000
5250.00000 2457.00000
5255.00000 2458.00000
5259.00000 2460.00000
5263.00000 2461.00000
5268.00000 2463.00000
5272.00000 2464.00000
5276.00000 2466.00000
5281.00000 2468.00000
5285.00000 2469.00000
5289.00000 2470.00000
5293.00000 2472.00000
5298.00000 2473.00000
5302.00000 2475.00000
5306.00000 2476.00000
5311.00000 2478.00000
5315.00000 2479.00000
5319.00000 2481.00000
5324.00000 2482.00000
5328.00000 2484.00000
5333.00000 2485.00000
5337.00000 2486.00000
5341.00000 2487.00000
5346.00000 2489.00000
5350.00000 2490.00000
5354.00000 2492.00000
5358.00000 2494.00000
5362.00000 2496.00000
5366.00000 2498.00000
5370.00000 2500.00000
5374.00000 2502.00000
5379.00000 2505.00000
5383.00000 2507.00000
5387.00000 2509.00000
5391.00000 2511.00000
5395.00000 2513.00000
5399.00000 2515.00000
5403.00000 2517.00000
5407.00000 2519.00000
POINTS=100
5485.00000 2495.00000
5480.00000 2494.00000
5475.00000 2493.00000
5470.00000 2491.00000
5465.00000 2490.00000
5460.00000 2489.00000
5455.00000 2487.00000
5450.00000 2486.00000
5445.00000 2484.00000
5440.00000 2483.00000
5435.00000 2481.00000
5430.00000 2480.00000
5425.00000 2478.00000
5420.00000 2476.00000
5415.00000 2475.00000
5410.00000 2473.00000
5405.00000 2471.00000
5400.00000 2469.00000
5395.00000 2467.00000
5390.00000 2466.00000
5385.00000 2464.00000
5380.00000 2462.00000
5375.00000 2461.00000
5370.00000 2460.00000
5365.00000 2458.00000
5360.00000 2457.00000
5355.00000 2456.00000
5350.00000 2454.00000
5345.00000 2453.00000
5340.00000 2452.00000
5335.00000 2451.00000
5330.00000 2449.00000
5325.00000 2448.00000
5319.00000 2447.00000
5315.00000 2445.00000
5310.00000 2443.00000
5305.00000 2442.00000
5300.00000 2440.00000
5295.00000 2438.00000
5290.00000 2437.00000
5285.00000 2435.00000
5280.00000 2434.00000
5275.00000 2432.00000
5270.00000 2430.00000
5265.00000 2428.00000
5260.00000 2426.00000
5256.00000 2424.00000
5251.00000 2422.00000
5246.00000 2420.00000
5241.00000 2418.00000
5236.00000 2416.00000
5231.00000 2414.00000
5226.00000 2412.00000
5221.00000 2410.00000
5217.00000 2408.00000
5212.00000 2407.00000
5207.00000 2405.00000
5202.00000 2403.00000
5197.00000 2401.00000
5192.00000 2400.00000
5187.00000 2398.00000
5182.00000 2396.00000
5177.00000 2394.00000
5172.00000 2392.00000
5167.00000 2391.00000
5162.00000 2389.00000
5158.00000 2387.00000
5153.00000 2385.00000
5148.00000 2383.00000
5143.00000 2381.00000
5138.00000 2379.00000
5134.00000 2376.00000
5129.00000 2374.00000
5124.00000 2372.00000
5120.00000 2369.00000
5115.00000 2367.00000
5110.00000 2365.00000
5106.00000 2362.00000
5101.00000 2360.00000
5097.00000 2357.00000
5092.00000 2355.00000
5087.00000 2352.00000
5083.00000 2350.00000
5078.00000 2347.00000
5073.00000 2345.00000
5068.00000 2344.00000
5063.00000 2342.00000
5058.00000 2340.00000
5053.00000 2339.00000
5049.00000 2337.00000
5044.00000 2335.00000
5039.00000 2333.00000
5034.00000 2330.00000
5030.00000 2328.00000
5025.00000 2325.00000
5020.00000 2323.00000
5016.00000 2320.00000
5011.00000 2318.00000
5007.00000 2315.00000
5002.00000 2313.00000
POINTS=140
5535.00000 2446.00000
5531.00000 2445.00000
5527.00000 2445.00000
5523.00000 2444.00000
5519.00000 2443.00000
5516.00000 2442.00000
5512.00000 2442.00000
5508.00000 2442.00000
5504.00000 2441.00000
5500.00000 2441.00000
5496.00000 2440.00000
5492.00000 2439.00000
5488.00000 2439.00000
5484.00000 2439.00000
5480.00000 2438.00000
5477.00000 2437.00000
5473.00000 2437.00000
5469.00000 2437.00000
5465.00000 2436.00000
5461.00000 2436.00000
5457.00000 2435.00000
5453.00000 2434.00000
5449.00000 2434.00000
5445.00000 2434.00000
5442.00000 2433.00000
5438.00000 2432.00000
5434.00000 2431.00000
5430.00000 2431.00000
5426.00000 2430.00000
5422.00000 2429.00000
5418.00000 2429.00000
5414.00000 2428.00000
5410.00000 2427.00000
5407.00000 2427.00000
5403.00000 2426.00000
5399.00000 2425.00000
5395.00000 2424.00000
5391.00000 2423.00000
5388.00000 2422.00000
5384.00000 2420.00000
5380.00000 2420.00000
5376.00000 2419.00000
5373.00000 2417.00000
5369.00000 2416.00000
5365.00000 2416.00000
5361.00000 2415.00000
5357.00000 2413.00000
5353.00000 2412.00000
5350.00000 2412.00000
5346.00000 2410.00000
5342.00000 2409.00000
5338.00000 2408.00000
5335.00000 2407.00000
5331.00000 2405.00000
5327.00000 2405.00000
5323.00000 2404.00000
5320.00000 2402.00000
5316.00000 2401.00000
5312.00000 2400.00000
5308.00000 2399.00000
5304.00000 2398.00000
5301.00000 2398.00000
5297.00000 2397.00000
5293.00000 2396.00000
5289.00000 2395.00000
5285.00000 2395.00000
5281.00000 2394.00000
5277.00000 2393.00000
5273.00000 2393.00000
5270.00000 2392.00000
5266.00000 2391.00000
5262.00000 2390.00000
5258.00000 2390.00000
5254.00000 2389.00000
5250.00000 2388.00000
5247.00000 2386.00000
5243.00000 2385.00000
5239.00000 2383.00000
5236.00000 2382.00000
5232.00000 2381.00000
5228.00000 2379.00000
5225.00000 2378.00000
5221.00000 2376.00000
5217.00000 2375.00000
5214.00000 2373.00000
5210.00000 2372.00000
5206.00000 2370.00000
5202.00000 2369.00000
5199.00000 2368.00000
5195.00000 2367.00000
5191.00000 2366.00000
5188.00000 2364.00000
5184.00000 2363.00000
5180.00000 2363.00000
5176.00000 2361.00000
5173.00000 2360.00000
5169.00000 2358.00000
5165.00000 2357.00000
5161.00000 2356.00000
5158.00000 2355.00000
5154.00000 2354.00000
5150.00000 2352.00000
5146.00000 2351.00000
5142.00000 2351.00000
5139.00000 2350.00000
5135.00000 2348.00000
5131.00000 2348.00000
5127.00000 2347.00000
5123.00000 2346.00000
5120.00000 2345.00000
5116.00000 2344.00000
5112.00000 2343.00000
5108.00000 2342.00000
5105.00000 2340.00000
5101.00000 2338.00000
5098.00000 2336.00000
5095.00000 2334.00000
5091.00000 2332.00000
5087.00000 2331.00000
5084.00000 2329.00000
5080.00000 2327.00000
5077.00000 2326.00000
5073.00000 2324.00000
5070.00000 2322.00000
5066.00000 2320.00000
5063.00000 2319.00000
5059.00000 2317.00000
5055.00000 2316.00000
5052.00000 2314.00000
5048.00000 2312.00000
5045.00000 2311.00000
5041.00000 2310.00000
5037.00000 2308.00000
5034.00000 2307.00000
5030.00000 2305.00000
5026.00000 2304.00000
5023.00000 2302.00000
5019.00000 2300.00000
5016.00000 2298.00000
5012.00000 2297.00000
POINTS=140
5556.00000 2406.00000
5552.00000 2405.00000
5549.00000 2403.00000
5545.00000 2402.00000
5541.00000 2400.00000
5537.00000 2399.00000
5534.00000 2398.00000
5530.00000 2397.00000
5526.00000 2396.00000
5522.00000 2396.00000
5518.00000 2395.00000
5514.00000 2394.00000
5510.00000 2393.00000
5506.00000 2393.00000
5502.00000 2393.00000
5498.00000 2392.00000
5494.00000 2392.00000
5490.00000 2391.00000
5486.00000 2390.00000
5483.00000 2389.00000
5479.00000 2389.00000
5475.00000 2388.00000
5471.00000 2387.00000
5467.00000 2386.00000
5463.00000 2385.00000
5459.00000 2384.00000
5455.00000 2383.00000
5452.00000 2382.00000
5448.00000 2381.00000
5444.00000 2380.00000
5440.00000 2380.00000
5436.00000 2379.00000
5432.00000 2377.00000
5428.00000 2376.00000
5424.00000 2376.00000
5421.00000 2375.00000
5417.00000 2375.00000
5413.00000 2375.00000
5409.00000 2374.00000
5405.00000 2373.00000
5401.00000 2372.00000
5397.00000 2372.00000
5393.00000 2372.00000
5389.00000 2371.00000
5385.00000 2371.00000
5381.00000 2370.00000
5377.00000 2370.00000
5373.00000 2370.00000
5369.00000 2369.00000
5365.00000 2368.00000
5361.00000 2368.00000
5357.00000 2368.00000
5354.00000 2367.00000
5350.00000 2366.00000
5346.00000 2366.00000
5342.00000 2365.00000
5338.00000 2365.00000
5334.00000 2364.00000
5330.00000 2364.00000
5326.00000 2363.00000
5322.00000 2362.00000
5318.00000 2362.00000
5314.00000 2361.00000
5310.00000 2361.00000
5306.00000 2360.00000
5302.00000 2360.00000
5298.00000 2359.00000
5294.00000 2358.00000
5291.00000 2358.00000
5287.00000 2358.00000
5283.00000 2357.00000
5279.00000 2356.00000
5275.00000 2355.00000
5271.00000 2354.00000
5267.00000 2353.00000
5264.00000 2352.00000
5260.00000 2351.00000
5256.00000 2350.00000
5252.00000 2349.00000
5248.00000 2348.00000
5244.00000 2347.00000
5241.00000 2346.00000
5237.00000 2345.00000
5233.00000 2344.00000
5229.00000 2343.00000
5225.00000 2342.00000
5221.00000 2341.00000
5217.00000 2340.00000
5214.00000 2339.00000
5210.00000 2338.00000
5206.00000 2337.00000
5202.00000 2336.00000
5198.00000 2336.00000
5194.00000 2335.00000
5190.00000 2334.00000
5187.00000 2333.00000
5183.00000 2332.00000
5179.00000 2331.00000
5175.00000 2330.00000
5171.00000 2329.00000
5167.00000 2329.00000
5163.00000 2327.00000
5159.00000 2326.00000
5155.00000 2326.00000
5152.00000 2325.00000
5148.00000 2324.00000
5144.00000 2323.00000
5140.00000 2322.00000
5136.00000 2321.00000
5132.00000 2320.00000
5129.00000 2319.00000
5125.00000 2318.00000
5121.00000 2316.00000
5117.00000 2316.00000
5113.00000 2315.00000
5109.00000 2313.00000
5106.00000 2312.00000
5102.00000 2311.00000
5098.00000 2310.00000
5094.00000 2309.00000
5090.00000 2308.00000
5086.00000 2307.00000
5083.00000 2306.00000
5079.00000 2305.00000
5075.00000 2304.00000
5071.00000 2303.00000
5067.00000 2302.00000
5064.00000 2300.00000
5060.00000 2299.00000
5056.00000 2297.00000
5053.00000 2296.00000
5049.00000 2294.00000
5045.00000 2293.00000
5041.00000 2292.00000
5038.00000 2290.00000
5034.00000 2289.00000
5030.00000 2287.00000
5026.00000 2286.00000
5023.00000 2284.00000
5019.00000 2283.00000
POINTS=140
5575.00000 2357.00000
5571.00000 2355.00000
5567.00000 2354.00000
5563.00000 2353.00000
5560.00000 2351.00000
5556.00000 2350.00000
5552.00000 2348.00000
5548.00000 2347.00000
5544.00000 2346.00000
5540.00000 2346.00000
5536.00000 2346.00000
5532.00000 2345.00000
5528.00000 2345.00000
5524.00000 2345.00000
5520.00000 2344.00000
5516.00000 2343.00000
5512.00000 2343.00000
5507.00000 2343.00000
5503.00000 2342.00000
5499.00000 2341.00000
5495.00000 2341.00000
5491.00000 2341.00000
5487.00000 2340.00000
5483.00000 2340.00000
5479.00000 2340.00000
5475.00000 2339.00000
5471.00000 2338.00000
5467.00000 2338.00000
5463.00000 2338.00000
5459.00000 2337.00000
5455.00000 2337.00000
5451.00000 2336.00000
5447.00000 2335.00000
5443.00000 2335.00000
5439.00000 2334.00000
5435.00000 2333.00000
5430.00000 2332.00000
5426.00000 2332.00000
5422.00000 2331.00000
5418.00000 2330.00000
5414.00000 2329.00000
5411.00000 2328.00000
5407.00000 2327.00000
5403.00000 2326.00000
5398.00000 2326.00000
5394.00000 2325.00000
5390.00000 2324.00000
5386.00000 2324.00000
5382.00000 2323.00000
5378.00000 2322.00000
5374.00000 2321.00000
5370.00000 2320.00000
5366.00000 2319.00000
5362.00000 2318.00000
5358.00000 2318.00000
5354.00000 2317.00000
5351.00000 2315.00000
5347.00000 2314.00000
5342.00000 2314.00000
5338.00000 2313.00000
5334.00000 2312.00000
5330.00000 2311.00000
5327.00000 2310.00000
5323.00000 2309.00000
5318.00000 2309.00000
5314.00000 2309.00000
5310.00000 2308.00000
5306.00000 2307.00000
5302.00000 2307.00000
5298.00000 2306.00000
5294.00000 2306.00000
5290.00000 2306.00000
5286.00000 2305.00000
5282.00000 2304.00000
5278.00000 2303.00000
5274.00000 2303.00000
5270.00000 2303.00000
5266.00000 2302.00000
5262.00000 2301.00000
5258.00000 2301.00000
5254.00000 2300.00000
5250.00000 2299.00000
5246.00000 2299.00000
5242.00000 2298.00000
5238.00000 2297.00000
5233.00000 2296.00000
5229.00000 2296.00000
5225.00000 2295.00000
5221.00000 2294.00000
5217.00000 2294.00000
5213.00000 2293.00000
5209.00000 2292.00000
5205.00000 2292.00000
5201.00000 2291.00000
5197.00000 2290.00000
5193.00000 2289.00000
5189.00000 2288.00000
5185.00000 2287.00000
5181.00000 2286.00000
5177.00000 2286.00000
5173.00000 2285.00000
5169.00000 2284.00000
5165.00000 2283.00000
5161.00000 2283.00000
5157.00000 2282.00000
5153.00000 2281.00000
5149.00000 2280.00000
5145.00000 2280.00000
5141.00000 2278.00000
5137.00000 2277.00000
5133.00000 2277.00000
5129.00000 2276.00000
5125.00000 2275.00000
5121.00000 2274.00000
5117.00000 2274.00000
5113.00000 2273.00000
5109.00000 2272.00000
5105.00000 2272.00000
5101.00000 2271.00000
5097.00000 2270.00000
5093.00000 2270.00000
5089.00000 2269.00000
5085.00000 2268.00000
5081.00000 2268.00000
5076.00000 2268.00000
5072.00000 2268.00000
5068.00000 2267.00000
5064.00000 2267.00000
5060.00000 2267.00000
5056.00000 2266.00000
5052.00000 2265.00000
5048.00000 2265.00000
5044.00000 2264.00000
5040.00000 2262.00000
5036.00000 2262.00000
5032.00000 2261.00000
5028.00000 2260.00000
5024.00000 2259.00000
5020.00000 2259.00000
5016.00000 2258.00000
POINTS=140
5591.00000 2334.00000
5587.00000 2333.00000
5583.00000 2332.00000
5579.00000 2331.00000
5575.00000 2330.00000
5571.00000 2329.00000
5566.00000 2328.00000
5562.00000 2327.00000
5558.00000 2326.00000
5554.00000 2326.00000
5550.00000 2325.00000
5546.00000 2323.00000
5542.00000 2323.00000
5538.00000 2322.00000
5534.00000 2321.00000
5530.00000 2320.00000
5526.00000 2319.00000
5522.00000 2318.00000
5518.00000 2317.00000
5514.00000 2316.00000
5509.00000 2315.00000
5505.00000 2314.00000
5501.00000 2313.00000
5497.00000 2312.00000
5493.00000 2311.00000
5489.00000 2310.00000
5485.00000 2309.00000
5481.00000 2308.00000
5477.00000 2307.00000
5473.00000 2306.00000
5469.00000 2305.00000
5465.00000 2304.00000
5460.00000 2303.00000
5456.00000 2302.00000
5452.00000 2301.00000
5448.00000 2300.00000
5444.00000 2299.00000
5440.00000 2298.00000
5436.00000 2297.00000
5432.00000 2296.00000
5428.00000 2295.00000
5424.00000 2295.00000
5420.00000 2294.00000
5416.00000 2293.00000
5412.00000 2292.00000
5407.00000 2291.00000
5403.00000 2290.00000
5399.00000 2290.00000
5395.00000 2290.00000
5391.00000 2289.00000
5387.00000 2289.00000
5382.00000 2289.00000
5378.00000 2288.00000
5374.00000 2288.00000
5370.00000 2288.00000
5366.00000 2287.00000
5362.00000 2286.00000
5357.00000 2285.00000
5353.00000 2285.00000
5349.00000 2284.00000
5345.00000 2283.00000
5341.00000 2282.00000
5337.00000 2281.00000
5333.00000 2280.00000
5329.00000 2279.00000
5325.00000 2278.00000
5321.00000 2277.00000
5317.00000 2276.00000
5312.00000 2276.00000
5308.00000 2275.00000
5304.00000 2274.00000
5300.00000 2273.00000
5296.00000 2273.00000
5292.00000 2272.00000
5288.00000 2271.00000
5283.00000 2271.00000
5279.00000 2270.00000
5275.00000 2269.00000
5271.00000 2268.00000
5267.00000 2268.00000
5263.00000 2267.00000
5259.00000 2266.00000
5254.00000 2265.00000
5250.00000 2264.00000
5246.00000 2263.00000
5242.00000 2262.00000
5238.00000 2262.00000
5234.00000 2261.00000
5230.00000 2260.00000
5226.00000 2259.00000
5222.00000 2258.00000
5218.00000 2257.00000
5213.00000 2257.00000
5209.00000 2257.00000
5205.00000 2256.00000
5201.00000 2255.00000
5197.00000 2255.00000
5193.00000 2255.00000
5188.00000 2254.00000
5184.00000 2254.00000
5180.00000 2253.00000
5176.00000 2253.00000
5172.00000 2252.00000
5168.00000 2252.00000
5163.00000 2251.00000
5159.00000 2251.00000
5155.00000 2251.00000
5151.00000 2250.00000
5147.00000 2249.00000
5143.00000 2249.00000
5138.00000 2249.00000
5134.00000 2248.00000
5130.00000 2247.00000
5126.00000 2246.00000
5122.00000 2246.00000
5118.00000 2245.00000
5114.00000 2244.00000
5109.00000 2244.00000
5105.00000 2243.00000
5101.00000 2241.00000
5097.00000 2241.00000
5093.00000 2240.00000
5089.00000 2239.00000
5085.00000 2238.00000
5081.00000 2237.00000
5077.00000 2237.00000
5073.00000 2236.00000
5068.00000 2236.00000
5064.00000 2236.00000
5060.00000 2236.00000
5056.00000 2236.00000
5052.00000 2236.00000
5047.00000 2235.00000
5043.00000 2235.00000
5039.00000 2235.00000
5035.00000 2235.00000
5031.00000 2235.00000
5026.00000 2235.00000
5022.00000 2235.00000
5018.00000 2235.00000
POINTS=140
5601.00000 2304.00000
5597.00000 2303.00000
5593.00000 2301.00000
5589.00000 2300.00000
5585.00000 2298.00000
5581.00000 2297.00000
5577.00000 2296.00000
5573.00000 2295.00000
5569.00000 2294.00000
5564.00000 2293.00000
5560.00000 2291.00000
5556.00000 2290.00000
5552.00000 2289.00000
5548.00000 2288.00000
5544.00000 2287.00000
5540.00000 2286.00000
5536.00000 2285.00000
5532.00000 2284.00000
5527.00000 2283.00000
5523.00000 2281.00000
5519.00000 2280.00000
5515.00000 2279.00000
5511.00000 2278.00000
5507.00000 2277.00000
5503.00000 2276.00000
5499.00000 2275.00000
5494.00000 2274.00000
5490.00000 2273.00000
5486.00000 2272.00000
5482.00000 2271.00000
5478.00000 2270.00000
5474.00000 2269.00000
5470.00000 2269.00000
5465.00000 2268.00000
5461.00000 2268.00000
5457.00000 2267.00000
5453.00000 2267.00000
5448.00000 2266.00000
5444.00000 2266.00000
5440.00000 2265.00000
5436.00000 2265.00000
5431.00000 2264.00000
5427.00000 2264.00000
5423.00000 2263.00000
5419.00000 2262.00000
5415.00000 2262.00000
5410.00000 2261.00000
5406.00000 2260.00000
5402.00000 2260.00000
5398.00000 2259.00000
5394.00000 2258.00000
5389.00000 2258.00000
5385.00000 2257.00000
5381.00000 2256.00000
5377.00000 2256.00000
5373.00000 2255.00000
5368.00000 2254.00000
5364.00000 2254.00000
5360.00000 2253.00000
5356.00000 2253.00000
5352.00000 2252.00000
5347.00000 2252.00000
5343.00000 2251.00000
5339.00000 2251.00000
5335.00000 2250.00000
5330.00000 2250.00000
5326.00000 2249.00000
5322.00000 2249.00000
5318.00000 2248.00000
5313.00000 2248.00000
5309.00000 2247.00000
5305.00000 2247.00000
5301.00000 2246.00000
5297.00000 2246.00000
5292.00000 2245.00000
5288.00000 2245.00000
5284.00000 2244.00000
5280.00000 2243.00000
5275.00000 2243.00000
5271.00000 2242.00000
5267.00000 2241.00000
5263.00000 2241.00000
5259.00000 2240.00000
5254.00000 2239.00000
5250.00000 2239.00000
5246.00000 2238.00000
5242.00000 2238.00000
5238.00000 2237.00000
5233.00000 2236.00000
5229.00000 2236.00000
5225.00000 2235.00000
5221.00000 2234.00000
5217.00000 2234.00000
5212.00000 2233.00000
5208.00000 2233.00000
5204.00000 2233.00000
5200.00000 2232.00000
5195.00000 2232.00000
5191.00000 2231.00000
5187.00000 2231.00000
5183.00000 2231.00000
5178.00000 2230.00000
5174.00000 2230.00000
5170.00000 2229.00000
5166.00000 2228.00000
5162.00000 2228.00000
5157.00000 2227.00000
5153.00000 2226.00000
5149.00000 2226.00000
5145.00000 2225.00000
5140.00000 2224.00000
5136.00000 2224.00000
5132.00000 2223.00000
5128.00000 2223.00000
5124.00000 2222.00000
5119.00000 2222.00000
5115.00000 2221.00000
5111.00000 2220.00000
5107.00000 2220.00000
5103.00000 2219.00000
5098.00000 2218.00000
5094.00000 2217.00000
5090.00000 2216.00000
5086.00000 2215.00000
5082.00000 2215.00000
5078.00000 2214.00000
5073.00000 2214.00000
5069.00000 2214.00000
5065.00000 2214.00000
5061.00000 2213.00000
5056.00000 2213.00000
5052.00000 2213.00000
5048.00000 2213.00000
5044.00000 2213.00000
5039.00000 2213.00000
5035.00000 2214.00000
5031.00000 2214.00000
5027.00000 2214.00000
5022.00000 2214.00000
5018.00000 2214.00000
POINTS=130
5018.00000 2192.00000
5022.00000 2191.00000
5027.00000 2189.00000
5031.00000 2188.00000
5035.00000 2187.00000
5039.00000 2187.00000
5044.00000 2187.00000
5048.00000 2186.00000
5053.00000 2186.00000
5057.00000 2186.00000
5062.00000 2186.00000
5066.00000 2185.00000
5071.00000 2185.00000
5075.00000 2185.00000
5079.00000 2185.00000
5084.00000 2186.00000
5088.00000 2186.00000
5093.00000 2186.00000
5097.00000 2187.00000
5102.00000 2187.00000
5106.00000 2188.00000
5110.00000 2188.00000
5115.00000 2188.00000
5119.00000 2189.00000
5124.00000 2189.00000
5128.00000 2190.00000
5133.00000 2190.00000
5137.00000 2191.00000
5141.00000 2191.00000
5146.00000 2192.00000
5150.00000 2192.00000
5155.00000 2193.00000
5159.00000 2193.00000
5163.00000 2194.00000
5168.00000 2194.00000
5172.00000 2195.00000
5177.00000 2195.00000
5181.00000 2196.00000
5185.00000 2197.00000
5190.00000 2197.00000
5194.00000 2198.00000
5199.00000 2199.00000
5203.00000 2199.00000
5207.00000 2200.00000
5212.00000 2201.00000
5216.00000 2201.00000
5221.00000 2202.00000
5225.00000 2203.00000
5229.00000 2203.00000
5234.00000 2204.00000
5238.00000 2204.00000
5243.00000 2205.00000
5247.00000 2205.00000
5251.00000 2206.00000
5256.00000 2206.00000
5260.00000 2207.00000
5265.00000 2207.00000
5269.00000 2208.00000
5274.00000 2208.00000
5278.00000 2209.00000
5282.00000 2210.00000
5287.00000 2211.00000
5291.00000 2212.00000
5295.00000 2212.00000
5300.00000 2213.00000
5304.00000 2214.00000
5309.00000 2215.00000
5313.00000 2215.00000
5317.00000 2216.00000
5322.00000 2216.00000
5326.00000 2217.00000
5331.00000 2217.00000
5335.00000 2217.00000
5339.00000 2218.00000
5344.00000 2218.00000
5348.00000 2219.00000
5353.00000 2219.00000
5357.00000 2220.00000
5362.00000 2220.00000
5366.00000 2220.00000
5370.00000 2221.00000
5375.00000 2221.00000
5379.00000 2222.00000
5384.00000 2222.00000
5388.00000 2223.00000
5393.00000 2223.00000
5397.00000 2223.00000
5401.00000 2223.00000
5406.00000 2224.00000
5410.00000 2224.00000
5415.00000 2224.00000
5419.00000 2224.00000
5424.00000 2224.00000
5428.00000 2225.00000
5432.00000 2225.00000
5437.00000 2225.00000
5441.00000 2226.00000
5446.00000 2227.00000
5450.00000 2227.00000
5454.00000 2228.00000
5459.00000 2229.00000
5463.00000 2230.00000
5468.00000 2230.00000
5472.00000 2231.00000
5476.00000 2232.00000
5481.00000 2233.00000
5485.00000 2233.00000
5489.00000 2234.00000
5494.00000 2234.00000
5498.00000 2235.00000
5503.00000 2235.00000
5507.00000 2236.00000
5512.00000 2236.00000
5516.00000 2236.00000
5520.00000 2237.00000
5525.00000 2237.00000
5529.00000 2237.00000
5534.00000 2238.00000
5538.00000 2238.00000
5543.00000 2239.00000
5547.00000 2240.00000
5551.00000 2241.00000
5556.00000 2242.00000
5560.00000 2242.00000
5564.00000 2243.00000
5569.00000 2244.00000
5573.00000 2245.00000
5577.00000 2246.00000
5582.00000 2247.00000
5586.00000 2248.00000
POINTS=140
5013.00000 2175.00000
5017.00000 2174.00000
5021.00000 2173.00000
5025.00000 2172.00000
5029.00000 2171.00000
5033.00000 2171.00000
5037.00000 2171.00000
5041.00000 2171.00000
5045.00000 2171.00000
5049.00000 2171.00000
5053.00000 2171.00000
5057.00000 2171.00000
5061.00000 2171.00000
5065.00000 2170.00000
5069.00000 2170.00000
5073.00000 2170.00000
5077.00000 2170.00000
5081.00000 2169.00000
5085.00000 2169.00000
5089.00000 2169.00000
5093.00000 2169.00000
5097.00000 2168.00000
5101.00000 2168.00000
5105.00000 2168.00000
5109.00000 2169.00000
5113.00000 2169.00000
5117.00000 2169.00000
5121.00000 2170.00000
5125.00000 2170.00000
5129.00000 2170.00000
5133.00000 2171.00000
5137.00000 2171.00000
5141.00000 2171.00000
5145.00000 2171.00000
5149.00000 2172.00000
5153.00000 2172.00000
5157.00000 2172.00000
5161.00000 2173.00000
5165.00000 2173.00000
5169.00000 2173.00000
5173.00000 2173.00000
5177.00000 2174.00000
5181.00000 2174.00000
5185.00000 2174.00000
5189.00000 2174.00000
5193.00000 2173.00000
5197.00000 2173.00000
5201.00000 2173.00000
5205.00000 2173.00000
5209.00000 2172.00000
5213.00000 2172.00000
5217.00000 2172.00000
5221.00000 2172.00000
5225.00000 2172.00000
5229.00000 2172.00000
5233.00000 2172.00000
5237.00000 2172.00000
5241.00000 2172.00000
5245.00000 2172.00000
5249.00000 2172.00000
5253.00000 2172.00000
5257.00000 2173.00000
5261.00000 2173.00000
5265.00000 2173.00000
5269.00000 2174.00000
5273.00000 2174.00000
5277.00000 2175.00000
5281.00000 2175.00000
5285.00000 2176.00000
5289.00000 2176.00000
5293.00000 2177.00000
5297.00000 2177.00000
5301.00000 2178.00000
5305.00000 2178.00000
5309.00000 2178.00000
5313.00000 2179.00000
5317.00000 2179.00000
5321.00000 2179.00000
5325.00000 2180.00000
5329.00000 2180.00000
5333.00000 2180.00000
5337.00000 2181.00000
5341.00000 2181.00000
5345.00000 2181.00000
5349.00000 2182.00000
5353.00000 2182.00000
5357.00000 2182.00000
5361.00000 2182.00000
5365.00000 2183.00000
5369.00000 2183.00000
5373.00000 2183.00000
5377.00000 2183.00000
5381.00000 2184.00000
5385.00000 2184.00000
5389.00000 2184.00000
5393.00000 2185.00000
5397.00000 2185.00000
5401.00000 2185.00000
5405.00000 2186.00000
5409.00000 2186.00000
5413.00000 2186.00000
5417.00000 2187.00000
5421.00000 2187.00000
5425.00000 2188.00000
5429.00000 2188.00000
5433.00000 2189.00000
5437.00000 2189.00000
5441.00000 2189.00000
5445.00000 2190.00000
5449.00000 2190.00000
5453.00000 2190.00000
5457.00000 2190.00000
5461.00000 2189.00000
5465.00000 2189.00000
5469.00000 2189.00000
5473.00000 2189.00000
5477.00000 2189.00000
5481.00000 2188.00000
5485.00000 2188.00000
5489.00000 2188.00000
5493.00000 2189.00000
5497.00000 2189.00000
5501.00000 2190.00000
5505.00000 2190.00000
5509.00000 2191.00000
5513.00000 2192.00000
5517.00000 2192.00000
5521.00000 2193.00000
5525.00000 2193.00000
5529.00000 2194.00000
5533.00000 2194.00000
5537.00000 2195.00000
5541.00000 2195.00000
5545.00000 2195.00000
5549.00000 2196.00000
5553.00000 2196.00000
5557.00000 2197.00000
5561.00000 2197.00000
5565.00000 2198.00000
5569.00000 2198.00000
POINTS=120
5011.00000 2160.00000
5015.00000 2159.00000
5019.00000 2158.00000
5023.00000 2157.00000
5027.00000 2156.00000
5031.00000 2155.00000
5036.00000 2154.00000
5040.00000 2154.00000
5044.00000 2153.00000
5048.00000 2152.00000
5052.00000 2151.00000
5056.00000 2151.00000
5060.00000 2151.00000
5065.00000 2150.00000
5069.00000 2150.00000
5073.00000 2150.00000
5077.00000 2150.00000
5081.00000 2149.00000
5085.00000 2149.00000
5090.00000 2149.00000
5094.00000 2149.00000
5098.00000 2148.00000
5102.00000 2148.00000
5106.00000 2148.00000
5111.00000 2149.00000
5115.00000 2149.00000
5119.00000 2150.00000
5123.00000 2150.00000
5127.00000 2150.00000
5131.00000 2151.00000
5136.00000 2151.00000
5140.00000 2151.00000
5144.00000 2150.00000
5148.00000 2150.00000
5152.00000 2150.00000
5157.00000 2149.00000
5161.00000 2149.00000
5165.00000 2149.00000
5169.00000 2149.00000
5173.00000 2148.00000
5177.00000 2148.00000
5182.00000 2148.00000
5186.00000 2148.00000
5190.00000 2148.00000
5194.00000 2148.00000
5198.00000 2148.00000
5203.00000 2148.00000
5207.00000 2147.00000
5211.00000 2147.00000
5215.00000 2147.00000
5219.00000 2147.00000
5224.00000 2147.00000
5228.00000 2147.00000
5232.00000 2147.00000
5236.00000 2147.00000
5240.00000 2147.00000
5245.00000 2147.00000
5249.00000 2147.00000
5253.00000 2147.00000
5257.00000 2147.00000
5261.00000 2147.00000
5266.00000 2147.00000
5270.00000 2147.00000
5274.00000 2147.00000
5278.00000 2147.00000
5282.00000 2147.00000
5287.00000 2147.00000
5291.00000 2147.00000
5295.00000 2147.00000
5299.00000 2147.00000
5303.00000 2147.00000
5307.00000 2147.00000
5312.00000 2147.00000
5316.00000 2147.00000
5320.00000 2147.00000
5324.00000 2147.00000
5328.00000 2147.00000
5333.00000 2147.00000
5337.00000 2147.00000
5341.00000 2147.00000
5345.00000 2147.00000
5349.00000 2147.00000
5354.00000 2147.00000
5358.00000 2147.00000
5362.00000 2147.00000
5366.00000 2147.00000
5370.00000 2147.00000
5375.00000 2148.00000
5379.00000 2148.00000
5383.00000 2149.00000
5387.00000 2149.00000
5391.00000 2150.00000
5395.00000 2150.00000
5400.00000 2151.00000
5404.00000 2151.00000
5408.00000 2152.00000
5412.00000 2152.00000
5416.00000 2153.00000
5420.00000 2153.00000
5424.00000 2154.00000
5429.00000 2154.00000
5433.00000 2154.00000
5437.00000 2154.00000
5441.00000 2154.00000
5445.00000 2154.00000
5450.00000 2154.00000
5454.00000 2154.00000
5458.00000 2154.00000
5462.00000 2155.00000
5466.00000 2155.00000
5471.00000 2156.00000
5475.00000 2156.00000
5479.00000 2157.00000
5483.00000 2157.00000
5487.00000 2158.00000
5491.00000 2158.00000
5496.00000 2159.00000
5500.00000 2159.00000
5504.00000 2160.00000
5508.00000 2160.00000
POINTS=110
5008.00000 2139.00000
5011.00000 2138.00000
5014.00000 2137.00000
5017.00000 2136.00000
5020.00000 2135.00000
5023.00000 2134.00000
5026.00000 2133.00000
5029.00000 2132.00000
5032.00000 2132.00000
5036.00000 2131.00000
5039.00000 2130.00000
5042.00000 2130.00000
5045.00000 2129.00000
5048.00000 2128.00000
5051.00000 2128.00000
5054.00000 2127.00000
5058.00000 2127.00000
5061.00000 2127.00000
5064.00000 2127.00000
5067.00000 2127.00000
5070.00000 2127.00000
5074.00000 2127.00000
5077.00000 2127.00000
5080.00000 2127.00000
5083.00000 2127.00000
5086.00000 2127.00000
5089.00000 2127.00000
5093.00000 2127.00000
5096.00000 2127.00000
5099.00000 2127.00000
5102.00000 2127.00000
5105.00000 2127.00000
5109.00000 2127.00000
5112.00000 2127.00000
5115.00000 2127.00000
5118.00000 2127.00000
5121.00000 2127.00000
5125.00000 2127.00000
5128.00000 2127.00000
5131.00000 2127.00000
5134.00000 2127.00000
5137.00000 2127.00000
5141.00000 2127.00000
5144.00000 2126.00000
5147.00000 2126.00000
5150.00000 2126.00000
5153.00000 2126.00000
5157.00000 2126.00000
5160.00000 2126.00000
5163.00000 2125.00000
5166.00000 2125.00000
5169.00000 2125.00000
5173.00000 2125.00000
5176.00000 2125.00000
5179.00000 2125.00000
5182.00000 2124.00000
5185.00000 2124.00000
5188.00000 2124.00000
5192.00000 2124.00000
5195.00000 2124.00000
5198.00000 2124.00000
5201.00000 2123.00000
5204.00000 2123.00000
5208.00000 2123.00000
5211.00000 2123.00000
5214.00000 2123.00000
5217.00000 2123.00000
5220.00000 2123.00000
5224.00000 2122.00000
5227.00000 2122.00000
5230.00000 2122.00000
5233.00000 2122.00000
5236.00000 2122.00000
5240.00000 2123.00000
5243.00000 2123.00000
5246.00000 2123.00000
5249.00000 2123.00000
5252.00000 2124.00000
5255.00000 2124.00000
5259.00000 2124.00000
5262.00000 2124.00000
5265.00000 2125.00000
5268.00000 2125.00000
5271.00000 2125.00000
5275.00000 2125.00000
5278.00000 2124.00000
5281.00000 2124.00000
5284.00000 2124.00000
5287.00000 2123.00000
5290.00000 2123.00000
5294.00000 2123.00000
5297.00000 2122.00000
5300.00000 2122.00000
5303.00000 2122.00000
5306.00000 2121.00000
5310.00000 2121.00000
5313.00000 2121.00000
5316.00000 2121.00000
5319.00000 2121.00000
5322.00000 2121.00000
5325.00000 2121.00000
5329.00000 2121.00000
5332.00000 2121.00000
5335.00000 2121.00000
5338.00000 2121.00000
5341.00000 2120.00000
5345.00000 2120.00000
5348.00000 2119.00000
5351.00000 2119.00000
5354.00000 2118.00000
POINTS=120
2498.00000 2538.00000
2502.00000 2538.00000
2507.00000 2538.00000
2511.00000 2537.00000
2515.00000 2537.00000
2519.00000 2536.00000
2524.00000 2535.00000
2528.00000 2533.00000
2532.00000 2532.00000
2536.00000 2531.00000
2540.00000 2529.00000
2544.00000 2527.00000
2548.00000 2525.00000
2551.00000 2523.00000
2555.00000 2521.00000
2558.00000 2518.00000
2561.00000 2515.00000
2562.00000 2511.00000
2565.00000 2507.00000
2567.00000 2503.00000
2568.00000 2499.00000
2570.00000 2495.00000
2571.00000 2491.00000
2572.00000 2487.00000
2574.00000 2483.00000
2575.00000 2479.00000
2576.00000 2474.00000
2576.00000 2470.00000
2576.00000 2466.00000
2576.00000 2461.00000
2576.00000 2457.00000
2575.00000 2453.00000
2574.00000 2449.00000
2573.00000 2444.00000
2571.00000 2440.00000
2570.00000 2436.00000
2567.00000 2433.00000
2564.00000 2430.00000
2562.00000 2426.00000
2560.00000 2422.00000
2558.00000 2418.00000
2556.00000 2415.00000
2554.00000 2410.00000
2551.00000 2408.00000
2547.00000 2405.00000
2544.00000 2403.00000
2540.00000 2400.00000
2537.00000 2398.00000
2533.00000 2395.00000
2530.00000 2393.00000
2526.00000 2390.00000
2523.00000 2388.00000
2519.00000 2385.00000
2516.00000 2383.00000
2512.00000 2380.00000
2508.00000 2378.00000
2505.00000 2376.00000
2501.00000 2374.00000
2497.00000 2372.00000
2493.00000 2371.00000
2489.00000 2369.00000
2484.00000 2370.00000
2480.00000 2370.00000
2476.00000 2370.00000
2471.00000 2370.00000
2467.00000 2370.00000
2463.00000 2370.00000
2459.00000 2372.00000
2455.00000 2374.00000
2451.00000 2376.00000
2447.00000 2378.00000
2444.00000 2380.00000
2440.00000 2382.00000
2437.00000 2385.00000
2433.00000 2388.00000
2430.00000 2391.00000
2427.00000 2394.00000
2426.00000 2398.00000
2425.00000 2402.00000
2423.00000 2406.00000
2422.00000 2410.00000
2421.00000 2415.00000
2420.00000 2419.00000
2420.00000 2423.00000
2420.00000 2427.00000
2419.00000 2432.00000
2419.00000 2436.00000
2419.00000 2440.00000
2418.00000 2445.00000
2418.00000 2449.00000
2417.00000 2453.00000
2418.00000 2457.00000
2419.00000 2462.00000
2420.00000 2466.00000
2421.00000 2470.00000
2422.00000 2474.00000
2424.00000 2478.00000
2425.00000 2482.00000
2427.00000 2486.00000
2429.00000 2490.00000
2431.00000 2494.00000
2434.00000 2497.00000
2437.00000 2500.00000
2439.00000 2504.00000
2442.00000 2507.00000
2445.00000 2510.00000
2449.00000 2512.00000
2453.00000 2514.00000
2456.00000 2517.00000
2460.00000 2519.00000
2464.00000 2522.00000
2467.00000 2524.00000
2471.00000 2526.00000
2475.00000 2528.00000
2479.00000 2530.00000
2483.00000 2531.00000
2487.00000 2532.00000
2491.00000 2534.00000
2495.00000 2536.00000
2498.00000 2539.00000
POINTS=80
2333.00000 2197.00000
2337.00000 2197.00000
2342.00000 2198.00000
2346.00000 2198.00000
2350.00000 2198.00000
2355.00000 2197.00000
2359.00000 2197.00000
2363.00000 2196.00000
2368.00000 2196.00000
2372.00000 2195.00000
2376.00000 2195.00000
2381.00000 2194.00000
2385.00000 2193.00000
2389.00000 2193.00000
2394.00000 2192.00000
2398.00000 2191.00000
2402.00000 2191.00000
2407.00000 2190.00000
2411.00000 2190.00000
2415.00000 2189.00000
2420.00000 2188.00000
2424.00000 2188.00000
2428.00000 2187.00000
2432.00000 2187.00000
2437.00000 2186.00000
2441.00000 2185.00000
2445.00000 2185.00000
2450.00000 2185.00000
2454.00000 2185.00000
2458.00000 2185.00000
2463.00000 2185.00000
2467.00000 2185.00000
2472.00000 2185.00000
2476.00000 2185.00000
2480.00000 2183.00000
2484.00000 2182.00000
2488.00000 2180.00000
2492.00000 2177.00000
2495.00000 2175.00000
2498.00000 2172.00000
2501.00000 2169.00000
2504.00000 2166.00000
2507.00000 2163.00000
2510.00000 2159.00000
2513.00000 2156.00000
2514.00000 2153.00000
2511.00000 2149.00000
2509.00000 2146.00000
2506.00000 2144.00000
2501.00000 2143.00000
2497.00000 2142.00000
2493.00000 2141.00000
2488.00000 2140.00000
2484.00000 2139.00000
2480.00000 2138.00000
2476.00000 2137.00000
2472.00000 2136.00000
2467.00000 2135.00000
2463.00000 2135.00000
2459.00000 2134.00000
2454.00000 2134.00000
2450.00000 2133.00000
2446.00000 2132.00000
2441.00000 2132.00000
2437.00000 2132.00000
2433.00000 2133.00000
2429.00000 2134.00000
2425.00000 2136.00000
2421.00000 2137.00000
2417.00000 2138.00000
2412.00000 2138.00000
2408.00000 2138.00000
2403.00000 2138.00000
2399.00000 2137.00000
2395.00000 2137.00000
2390.00000 2137.00000
2386.00000 2137.00000
2382.00000 2137.00000
2377.00000 2137.00000
2373.00000 2137.00000
POINTS=60
2399.00000 2098.00000
2401.00000 2098.00000
2403.00000 2099.00000
2405.00000 2099.00000
2407.00000 2100.00000
2409.00000 2100.00000
2411.00000 2101.00000
2413.00000 2101.00000
2414.00000 2102.00000
2416.00000 2103.00000
2418.00000 2104.00000
2420.00000 2105.00000
2422.00000 2106.00000
2423.00000 2107.00000
2425.00000 2108.00000
2427.00000 2109.00000
2429.00000 2110.00000
2431.00000 2110.00000
2433.00000 2111.00000
2434.00000 2112.00000
2436.00000 2113.00000
2438.00000 2114.00000
2440.00000 2114.00000
2442.00000 2115.00000
2444.00000 2115.00000
2446.00000 2116.00000
2448.00000 2117.00000
2450.00000 2117.00000
2452.00000 2118.00000
2454.00000 2118.00000
2455.00000 2119.00000
2457.00000 2119.00000
2459.00000 2119.00000
2461.00000 2119.00000
2463.00000 2119.00000
2465.00000 2119.00000
2467.00000 2119.00000
2469.00000 2120.00000
2471.00000 2120.00000
2473.00000 2120.00000
2475.00000 2121.00000
2477.00000 2121.00000
2479.00000 2122.00000
2481.00000 2122.00000
2483.00000 2122.00000
2485.00000 2123.00000
2487.00000 2123.00000
2489.00000 2124.00000
2491.00000 2124.00000
2493.00000 2125.00000
2495.00000 2126.00000
2496.00000 2127.00000
2498.00000 2129.00000
2499.00000 2130.00000
2501.00000 2131.00000
2501.00000 2133.00000
2502.00000 2135.00000
2502.00000 2137.00000
2503.00000 2139.00000
2503.00000 2141.00000
POINTS=100
2766.00000 2383.00000
2768.00000 2380.00000
2770.00000 2377.00000
2772.00000 2375.00000
2774.00000 2372.00000
2776.00000 2368.00000
2777.00000 2365.00000
2778.00000 2362.00000
2780.00000 2359.00000
2781.00000 2355.00000
2782.00000 2352.00000
2784.00000 2349.00000
2785.00000 2345.00000
2786.00000 2342.00000
2787.00000 2339.00000
2788.00000 2335.00000
2788.00000 2332.00000
2788.00000 2328.00000
2788.00000 2325.00000
2788.00000 2321.00000
2788.00000 2318.00000
2788.00000 2314.00000
2787.00000 2311.00000
2787.00000 2307.00000
2787.00000 2304.00000
2787.00000 2300.00000
2787.00000 2297.00000
2787.00000 2293.00000
2787.00000 2290.00000
2787.00000 2286.00000
2787.00000 2283.00000
2786.00000 2279.00000
2786.00000 2276.00000
2786.00000 2272.00000
2785.00000 2269.00000
2784.00000 2265.00000
2783.00000 2262.00000
2782.00000 2258.00000
2781.00000 2255.00000
2780.00000 2252.00000
2779.00000 2248.00000
2777.00000 2245.00000
2776.00000 2242.00000
2774.00000 2239.00000
2772.00000 2236.00000
2771.00000 2233.00000
2769.00000 2230.00000
2767.00000 2226.00000
2766.00000 2223.00000
2764.00000 2220.00000
2762.00000 2217.00000
2760.00000 2214.00000
2758.00000 2211.00000
2757.00000 2208.00000
2755.00000 2205.00000
2753.00000 2203.00000
2750.00000 2200.00000
2748.00000 2197.00000
2745.00000 2195.00000
2743.00000 2192.00000
2740.00000 2190.00000
2738.00000 2187.00000
2736.00000 2185.00000
2733.00000 2182.00000
2731.00000 2179.00000
2729.00000 2177.00000
2726.00000 2174.00000
2724.00000 2171.00000
2722.00000 2169.00000
2720.00000 2166.00000
2717.00000 2163.00000
2714.00000 2161.00000
2712.00000 2159.00000
2709.00000 2157.00000
2706.00000 2155.00000
2703.00000 2153.00000
2700.00000 2150.00000
2698.00000 2148.00000
2695.00000 2146.00000
2693.00000 2143.00000
2690.00000 2141.00000
2688.00000 2138.00000
2685.00000 2136.00000
2682.00000 2134.00000
2680.00000 2131.00000
2677.00000 2129.00000
2674.00000 2127.00000
2671.00000 2125.00000
2669.00000 2123.00000
2666.00000 2120.00000
2663.00000 2118.00000
2660.00000 2116.00000
2657.00000 2114.00000
2654.00000 2112.00000
2651.00000 2111.00000
2648.00000 2110.00000
2645.00000 2108.00000
2641.00000 2108.00000
2638.00000 2108.00000
2634.00000 2108.00000
POINTS=200
2907.00000 2469.00000
2905.00000 2467.00000
2902.00000 2465.00000
2900.00000 2464.00000
2898.00000 2461.00000
2897.00000 2458.00000
2895.00000 2456.00000
2894.00000 2453.00000
2892.00000 2450.00000
2891.00000 2448.00000
2889.00000 2445.00000
2888.00000 2442.00000
2887.00000 2439.00000
2887.00000 2436.00000
2887.00000 2433.00000
2887.00000 2430.00000
2887.00000 2427.00000
2888.00000 2424.00000
2889.00000 2422.00000
2890.00000 2419.00000
2891.00000 2416.00000
2892.00000 2413.00000
2893.00000 2410.00000
2895.00000 2408.00000
2897.00000 2405.00000
2898.00000 2403.00000
2900.00000 2400.00000
2902.00000 2398.00000
2903.00000 2395.00000
2905.00000 2393.00000
2907.00000 2390.00000
2909.00000 2388.00000
2911.00000 2386.00000
2913.00000 2384.00000
2915.00000 2382.00000
2918.00000 2380.00000
2920.00000 2378.00000
2923.00000 2376.00000
2925.00000 2375.00000
2928.00000 2373.00000
2930.00000 2371.00000
2933.00000 2370.00000
2935.00000 2368.00000
2938.00000 2367.00000
2941.00000 2365.00000
2944.00000 2364.00000
2946.00000 2363.00000
2949.00000 2362.00000
2950.00000 2360.00000
2950.00000 2357.00000
2950.00000 2354.00000
2950.00000 2351.00000
2950.00000 2347.00000
2950.00000 2344.00000
2950.00000 2341.00000
2949.00000 2338.00000
2949.00000 2335.00000
2948.00000 2332.00000
2948.00000 2329.00000
2947.00000 2326.00000
2947.00000 2323.00000
2947.00000 2320.00000
2946.00000 2317.00000
2945.00000 2315.00000
2943.00000 2312.00000
2941.00000 2310.00000
2940.00000 2307.00000
2938.00000 2305.00000
2936.00000 2302.00000
2935.00000 2299.00000
2933.00000 2297.00000
2932.00000 2294.00000
2931.00000 2291.00000
2929.00000 2289.00000
2928.00000 2286.00000
2927.00000 2283.00000
2925.00000 2280.00000
2924.00000 2278.00000
2923.00000 2275.00000
2921.00000 2272.00000
2920.00000 2270.00000
2918.00000 2267.00000
2917.00000 2264.00000
2916.00000 2261.00000
2914.00000 2259.00000
2913.00000 2256.00000
2911.00000 2253.00000
2910.00000 2251.00000
2909.00000 2248.00000
2907.00000 2245.00000
2906.00000 2243.00000
2904.00000 2240.00000
2902.00000 2238.00000
2900.00000 2236.00000
2898.00000 2234.00000
2896.00000 2232.00000
2893.00000 2229.00000
2891.00000 2227.00000
2889.00000 2225.00000
2887.00000 2223.00000
2885.00000 2221.00000
2883.00000 2218.00000
2881.00000 2216.00000
2879.00000 2214.00000
2877.00000 2212.00000
2875.00000 2209.00000
2873.00000 2207.00000
2871.00000 2205.00000
2869.00000 2203.00000
2867.00000 2201.00000
2864.00000 2198.00000
2862.00000 2196.00000
2860.00000 2194.00000
2858.00000 2192.00000
2856.00000 2190.00000
2854.00000 2187.00000
2852.00000 2185.00000
2850.00000 2183.00000
2848.00000 2181.00000
2846.00000 2178.00000
2844.00000 2176.00000
2842.00000 2174.00000
2840.00000 2171.00000
2838.00000 2169.00000
2836.00000 2167.00000
2834.00000 2165.00000
2831.00000 2163.00000
2829.00000 2161.00000
2827.00000 2158.00000
2825.00000 2156.00000
2823.00000 2154.00000
2820.00000 2152.00000
2818.00000 2150.00000
2816.00000 2148.00000
2814.00000 2146.00000
2811.00000 2145.00000
2809.00000 2143.00000
2806.00000 2141.00000
2804.00000 2139.00000
2801.00000 2138.00000
2799.00000 2136.00000
2796.00000 2134.00000
2794.00000 2132.00000
2791.00000 2130.00000
2789.00000 2128.00000
2787.00000 2126.00000
2784.00000 2125.00000
2782.00000 2123.00000
2780.00000 2121.00000
2777.00000 2119.00000
2775.00000 2117.00000
2772.00000 2115.00000
2770.00000 2113.00000
2768.00000 2111.00000
2765.00000 2109.00000
2763.00000 2108.00000
2761.00000 2106.00000
2758.00000 2104.00000
2756.00000 2102.00000
2753.00000 2101.00000
2750.00000 2100.00000
2747.00000 2099.00000
2744.00000 2098.00000
2742.00000 2097.00000
2739.00000 2096.00000
2736.00000 2095.00000
2733.00000 2094.00000
2730.00000 2094.00000
2727.00000 2093.00000
2724.00000 2093.00000
2721.00000 2092.00000
2718.00000 2092.00000
2715.00000 2092.00000
2712.00000 2091.00000
2709.00000 2091.00000
2706.00000 2091.00000
2703.00000 2090.00000
2700.00000 2089.00000
2697.00000 2088.00000
2694.00000 2087.00000
2691.00000 2086.00000
2689.00000 2085.00000
2686.00000 2083.00000
2683.00000 2082.00000
2680.00000 2081.00000
2677.00000 2080.00000
2674.00000 2080.00000
2671.00000 2079.00000
2668.00000 2079.00000
2665.00000 2078.00000
2662.00000 2078.00000
2659.00000 2077.00000
2656.00000 2076.00000
2653.00000 2076.00000
2651.00000 2074.00000
2648.00000 2073.00000
2645.00000 2072.00000
2642.00000 2071.00000
2640.00000 2069.00000
2637.00000 2068.00000
POINTS=200
2937.00000 2465.00000
2940.00000 2464.00000
2942.00000 2462.00000
2945.00000 2461.00000
2948.00000 2459.00000
2950.00000 2457.00000
2952.00000 2455.00000
2954.00000 2453.00000
2957.00000 2451.00000
2959.00000 2450.00000
2962.00000 2448.00000
2965.00000 2447.00000
2968.00000 2446.00000
2970.00000 2444.00000
2973.00000 2443.00000
2976.00000 2441.00000
2978.00000 2439.00000
2980.00000 2437.00000
2982.00000 2434.00000
2983.00000 2432.00000
2985.00000 2430.00000
2987.00000 2427.00000
2989.00000 2425.00000
2991.00000 2422.00000
2993.00000 2420.00000
2995.00000 2418.00000
2996.00000 2415.00000
2997.00000 2412.00000
2998.00000 2409.00000
2999.00000 2406.00000
2999.00000 2403.00000
3000.00000 2400.00000
3000.00000 2397.00000
3001.00000 2394.00000
3001.00000 2391.00000
3001.00000 2388.00000
3001.00000 2385.00000
3002.00000 2382.00000
3003.00000 2379.00000
3004.00000 2376.00000
3005.00000 2373.00000
3005.00000 2370.00000
3005.00000 2367.00000
3005.00000 2364.00000
3005.00000 2361.00000
3005.00000 2358.00000
3005.00000 2355.00000
3004.00000 2352.00000
3003.00000 2349.00000
3002.00000 2347.00000
3000.00000 2344.00000
2999.00000 2341.00000
2998.00000 2338.00000
2997.00000 2335.00000
2995.00000 2333.00000
2994.00000 2330.00000
2993.00000 2327.00000
2991.00000 2324.00000
2990.00000 2322.00000
2989.00000 2319.00000
2987.00000 2316.00000
2986.00000 2313.00000
2985.00000 2311.00000
2983.00000 2308.00000
2982.00000 2305.00000
2981.00000 2303.00000
2979.00000 2300.00000
2978.00000 2297.00000
2977.00000 2294.00000
2975.00000 2292.00000
2974.00000 2289.00000
2973.00000 2286.00000
2971.00000 2283.00000
2970.00000 2281.00000
2968.00000 2278.00000
2967.00000 2275.00000
2966.00000 2272.00000
2964.00000 2270.00000
2963.00000 2267.00000
2962.00000 2264.00000
2960.00000 2262.00000
2959.00000 2259.00000
2958.00000 2256.00000
2956.00000 2253.00000
2955.00000 2251.00000
2953.00000 2248.00000
2952.00000 2245.00000
2951.00000 2242.00000
2949.00000 2240.00000
2948.00000 2237.00000
2946.00000 2234.00000
2945.00000 2232.00000
2943.00000 2230.00000
2941.00000 2227.00000
2939.00000 2225.00000
2937.00000 2222.00000
2935.00000 2220.00000
2933.00000 2218.00000
2931.00000 2216.00000
2929.00000 2213.00000
2927.00000 2211.00000
2924.00000 2209.00000
2922.00000 2207.00000
2920.00000 2205.00000
2918.00000 2202.00000
2916.00000 2200.00000
2914.00000 2198.00000
2912.00000 2196.00000
2910.00000 2193.00000
2908.00000 2191.00000
2907.00000 2188.00000
2905.00000 2186.00000
2903.00000 2183.00000
2901.00000 2181.00000
2899.00000 2178.00000
2897.00000 2176.00000
2896.00000 2174.00000
2894.00000 2171.00000
2892.00000 2169.00000
2890.00000 2167.00000
2888.00000 2164.00000
2886.00000 2162.00000
2883.00000 2160.00000
2881.00000 2158.00000
2879.00000 2156.00000
2877.00000 2153.00000
2875.00000 2151.00000
2873.00000 2149.00000
2872.00000 2146.00000
2870.00000 2143.00000
2869.00000 2141.00000
2867.00000 2138.00000
2866.00000 2135.00000
2865.00000 2132.00000
2863.00000 2130.00000
2862.00000 2127.00000
2860.00000 2125.00000
2858.00000 2122.00000
2857.00000 2120.00000
2855.00000 2117.00000
2853.00000 2115.00000
2851.00000 2112.00000
2850.00000 2110.00000
2848.00000 2107.00000
2846.00000 2105.00000
2844.00000 2102.00000
2843.00000 2099.00000
2842.00000 2097.00000
2841.00000 2094.00000
2839.00000 2091.00000
2838.00000 2088.00000
2837.00000 2085.00000
2836.00000 2083.00000
2835.00000 2080.00000
2833.00000 2077.00000
2832.00000 2074.00000
2830.00000 2072.00000
2829.00000 2069.00000
2827.00000 2067.00000
2825.00000 2064.00000
2823.00000 2062.00000
2822.00000 2059.00000
2820.00000 2057.00000
2818.00000 2054.00000
2816.00000 2052.00000
2814.00000 2050.00000
2812.00000 2047.00000
2810.00000 2045.00000
2808.00000 2043.00000
2806.00000 2040.00000
2804.00000 2038.00000
2802.00000 2035.00000
2800.00000 2033.00000
2798.00000 2031.00000
2796.00000 2029.00000
2794.00000 2027.00000
2792.00000 2024.00000
2790.00000 2022.00000
2788.00000 2020.00000
2786.00000 2018.00000
2784.00000 2016.00000
2781.00000 2014.00000
2779.00000 2011.00000
2777.00000 2009.00000
2775.00000 2007.00000
2772.00000 2005.00000
2770.00000 2003.00000
2768.00000 2001.00000
2765.00000 2000.00000
2763.00000 1998.00000
2760.00000 1996.00000
2757.00000 1995.00000
2755.00000 1994.00000
2752.00000 1992.00000
2749.00000 1991.00000
2746.00000 1990.00000
2743.00000 1989.00000
2741.00000 1987.00000
2738.00000 1986.00000
2735.00000 1985.00000
POINTS=250
2747.00000 1979.00000
2749.00000 1976.00000
2751.00000 1973.00000
2753.00000 1969.00000
2755.00000 1966.00000
2757.00000 1963.00000
2758.00000 1959.00000
2759.00000 1955.00000
2761.00000 1952.00000
2762.00000 1948.00000
2763.00000 1944.00000
2765.00000 1941.00000
2766.00000 1937.00000
2767.00000 1934.00000
2768.00000 1930.00000
2769.00000 1926.00000
2770.00000 1923.00000
2771.00000 1919.00000
2773.00000 1915.00000
2774.00000 1912.00000
2775.00000 1908.00000
2776.00000 1905.00000
2777.00000 1901.00000
2778.00000 1897.00000
2779.00000 1893.00000
2781.00000 1890.00000
2782.00000 1886.00000
2784.00000 1883.00000
2785.00000 1879.00000
2786.00000 1875.00000
2788.00000 1872.00000
2789.00000 1868.00000
2791.00000 1865.00000
2792.00000 1861.00000
2793.00000 1858.00000
2795.00000 1854.00000
2796.00000 1851.00000
2798.00000 1847.00000
2799.00000 1843.00000
2801.00000 1840.00000
2802.00000 1836.00000
2803.00000 1833.00000
2805.00000 1829.00000
2807.00000 1826.00000
2809.00000 1823.00000
2811.00000 1820.00000
2814.00000 1817.00000
2816.00000 1814.00000
2818.00000 1811.00000
2821.00000 1807.00000
2823.00000 1805.00000
2826.00000 1802.00000
2829.00000 1799.00000
2832.00000 1797.00000
2835.00000 1795.00000
2838.00000 1793.00000
2841.00000 1790.00000
2844.00000 1788.00000
2848.00000 1786.00000
2851.00000 1784.00000
2854.00000 1783.00000
2858.00000 1781.00000
2861.00000 1779.00000
2865.00000 1778.00000
2869.00000 1777.00000
2872.00000 1776.00000
2876.00000 1776.00000
2880.00000 1775.00000
2884.00000 1774.00000
2887.00000 1773.00000
2891.00000 1772.00000
2895.00000 1772.00000
2899.00000 1771.00000
2903.00000 1770.00000
2906.00000 1769.00000
2910.00000 1769.00000
2914.00000 1769.00000
2918.00000 1768.00000
2922.00000 1768.00000
2925.00000 1768.00000
2929.00000 1768.00000
2933.00000 1768.00000
2937.00000 1768.00000
2941.00000 1768.00000
2945.00000 1768.00000
2948.00000 1768.00000
2952.00000 1768.00000
2956.00000 1768.00000
2960.00000 1768.00000
2964.00000 1768.00000
2968.00000 1769.00000
2971.00000 1769.00000
2975.00000 1769.00000
2979.00000 1770.00000
2983.00000 1770.00000
2987.00000 1771.00000
2990.00000 1771.00000
2994.00000 1772.00000
2998.00000 1772.00000
3002.00000 1773.00000
3006.00000 1773.00000
3010.00000 1773.00000
3013.00000 1773.00000
3017.00000 1773.00000
3021.00000 1773.00000
3025.00000 1773.00000
3029.00000 1773.00000
3033.00000 1773.00000
3036.00000 1773.00000
3040.00000 1773.00000
3044.00000 1773.00000
3048.00000 1773.00000
3052.00000 1774.00000
3056.00000 1775.00000
3059.00000 1776.00000
3063.00000 1777.00000
3067.00000 1777.00000
3071.00000 1777.00000
3075.00000 1777.00000
3078.00000 1777.00000
3082.00000 1777.00000
3086.00000 1777.00000
3090.00000 1776.00000
3094.00000 1776.00000
3098.00000 1777.00000
3101.00000 1778.00000
3105.00000 1780.00000
3108.00000 1781.00000
3112.00000 1783.00000
3115.00000 1785.00000
3118.00000 1787.00000
3121.00000 1789.00000
3125.00000 1790.00000
3129.00000 1792.00000
3132.00000 1794.00000
3135.00000 1796.00000
3138.00000 1798.00000
3141.00000 1800.00000
3144.00000 1803.00000
3147.00000 1805.00000
3150.00000 1808.00000
3152.00000 1811.00000
3154.00000 1814.00000
3156.00000 1818.00000
3153.00000 1819.00000
3149.00000 1818.00000
3145.00000 1816.00000
3142.00000 1815.00000
3138.00000 1814.00000
3135.00000 1813.00000
3131.00000 1812.00000
3127.00000 1811.00000
3123.00000 1810.00000
3119.00000 1809.00000
3116.00000 1809.00000
3112.00000 1808.00000
3108.00000 1807.00000
3104.00000 1807.00000
3101.00000 1807.00000
3097.00000 1806.00000
3093.00000 1806.00000
3089.00000 1805.00000
3085.00000 1805.00000
3081.00000 1804.00000
3078.00000 1804.00000
3074.00000 1805.00000
3070.00000 1805.00000
3066.00000 1806.00000
3063.00000 1806.00000
3059.00000 1807.00000
3055.00000 1807.00000
3051.00000 1807.00000
3047.00000 1807.00000
3043.00000 1807.00000
3039.00000 1807.00000
3036.00000 1807.00000
3032.00000 1807.00000
3028.00000 1808.00000
3024.00000 1808.00000
3020.00000 1809.00000
3017.00000 1809.00000
3013.00000 1810.00000
3009.00000 1811.00000
3005.00000 1812.00000
3002.00000 1813.00000
2998.00000 1815.00000
2995.00000 1816.00000
2991.00000 1817.00000
2987.00000 1818.00000
2984.00000 1820.00000
2980.00000 1821.00000
2977.00000 1823.00000
2974.00000 1825.00000
2970.00000 1826.00000
2967.00000 1828.00000
2964.00000 1831.00000
2962.00000 1834.00000
2959.00000 1837.00000
2957.00000 1840.00000
2954.00000 1843.00000
2952.00000 1846.00000
2949.00000 1849.00000
2947.00000 1851.00000
2944.00000 1854.00000
2942.00000 1857.00000
2939.00000 1860.00000
2936.00000 1862.00000
2933.00000 1865.00000
2930.00000 1867.00000
2927.00000 1869.00000
2924.00000 1872.00000
2921.00000 1874.00000
2918.00000 1877.00000
2915.00000 1879.00000
2912.00000 1881.00000
2909.00000 1884.00000
2906.00000 1887.00000
2904.00000 1889.00000
2901.00000 1892.00000
2899.00000 1895.00000
2896.00000 1898.00000
2893.00000 1901.00000
2891.00000 1903.00000
2888.00000 1906.00000
2885.00000 1908.00000
2881.00000 1911.00000
2878.00000 1913.00000
2875.00000 1915.00000
2872.00000 1917.00000
2869.00000 1919.00000
2866.00000 1922.00000
2863.00000 1925.00000
2861.00000 1928.00000
2858.00000 1931.00000
2856.00000 1933.00000
2853.00000 1936.00000
2850.00000 1939.00000
2848.00000 1942.00000
2845.00000 1945.00000
2843.00000 1948.00000
2841.00000 1951.00000
2839.00000 1954.00000
2836.00000 1957.00000
2834.00000 1960.00000
2832.00000 1964.00000
2830.00000 1967.00000
2829.00000 1971.00000
2829.00000 1974.00000
2828.00000 1978.00000
2827.00000 1982.00000
POINTS=80
2983.00000 1780.00000
2988.00000 1782.00000
2992.00000 1783.00000
2997.00000 1785.00000
3001.00000 1787.00000
3005.00000 1788.00000
3010.00000 1788.00000
3015.00000 1788.00000
3020.00000 1788.00000
3020.00000 1790.00000
3017.00000 1794.00000
3014.00000 1797.00000
3009.00000 1799.00000
3005.00000 1801.00000
3000.00000 1802.00000
2996.00000 1803.00000
2991.00000 1804.00000
2986.00000 1804.00000
2981.00000 1803.00000
2977.00000 1803.00000
2972.00000 1802.00000
2967.00000 1801.00000
2962.00000 1801.00000
2958.00000 1801.00000
2953.00000 1800.00000
2948.00000 1800.00000
2943.00000 1800.00000
2938.00000 1799.00000
2934.00000 1798.00000
2929.00000 1798.00000
2924.00000 1798.00000
2919.00000 1798.00000
2914.00000 1797.00000
2910.00000 1797.00000
2905.00000 1797.00000
2900.00000 1797.00000
2895.00000 1798.00000
2891.00000 1800.00000
2887.00000 1802.00000
2882.00000 1804.00000
2878.00000 1806.00000
2874.00000 1809.00000
2871.00000 1812.00000
2868.00000 1816.00000
2865.00000 1820.00000
2863.00000 1824.00000
2862.00000 1829.00000
2862.00000 1834.00000
2862.00000 1839.00000
2862.00000 1843.00000
2859.00000 1847.00000
2857.00000 1852.00000
2855.00000 1856.00000
2853.00000 1860.00000
2851.00000 1865.00000
2849.00000 1869.00000
2846.00000 1873.00000
2843.00000 1876.00000
2839.00000 1880.00000
2836.00000 1883.00000
2833.00000 1887.00000
2831.00000 1891.00000
2828.00000 1895.00000
2826.00000 1899.00000
2823.00000 1903.00000
2821.00000 1907.00000
2819.00000 1912.00000
2817.00000 1916.00000
2814.00000 1920.00000
2812.00000 1925.00000
2810.00000 1929.00000
2808.00000 1933.00000
2805.00000 1937.00000
2803.00000 1941.00000
2801.00000 1946.00000
2798.00000 1950.00000
2796.00000 1954.00000
2793.00000 1958.00000
2791.00000 1962.00000
2788.00000 1966.00000
POINTS=80
2797.00000 1970.00000
2799.00000 1968.00000
2802.00000 1966.00000
2804.00000 1964.00000
2806.00000 1962.00000
2808.00000 1960.00000
2811.00000 1958.00000
2813.00000 1956.00000
2815.00000 1954.00000
2817.00000 1951.00000
2819.00000 1949.00000
2821.00000 1947.00000
2823.00000 1944.00000
2824.00000 1942.00000
2826.00000 1940.00000
2828.00000 1937.00000
2830.00000 1935.00000
2832.00000 1933.00000
2834.00000 1931.00000
2836.00000 1928.00000
2838.00000 1926.00000
2840.00000 1923.00000
2842.00000 1921.00000
2844.00000 1919.00000
2846.00000 1916.00000
2847.00000 1914.00000
2849.00000 1912.00000
2851.00000 1909.00000
2853.00000 1907.00000
2855.00000 1905.00000
2858.00000 1904.00000
2861.00000 1902.00000
2863.00000 1900.00000
2866.00000 1899.00000
2868.00000 1897.00000
2871.00000 1895.00000
2873.00000 1893.00000
2875.00000 1891.00000
2877.00000 1888.00000
2878.00000 1886.00000
2880.00000 1884.00000
2882.00000 1882.00000
2884.00000 1879.00000
2886.00000 1877.00000
2888.00000 1875.00000
2890.00000 1872.00000
2892.00000 1870.00000
2894.00000 1868.00000
2896.00000 1866.00000
2898.00000 1863.00000
2900.00000 1860.00000
2901.00000 1858.00000
2903.00000 1855.00000
2904.00000 1853.00000
2906.00000 1850.00000
2908.00000 1848.00000
2910.00000 1846.00000
2912.00000 1844.00000
2914.00000 1841.00000
2916.00000 1839.00000
2918.00000 1837.00000
2921.00000 1835.00000
2923.00000 1834.00000
2926.00000 1832.00000
2928.00000 1830.00000
2931.00000 1828.00000
2933.00000 1826.00000
2935.00000 1824.00000
2938.00000 1823.00000
2941.00000 1822.00000
2944.00000 1821.00000
2946.00000 1820.00000
2949.00000 1819.00000
2952.00000 1818.00000
2955.00000 1816.00000
2958.00000 1815.00000
2961.00000 1814.00000
2963.00000 1813.00000
2966.00000 1812.00000
2969.00000 1811.00000
POINTS=50
3051.00000 2330.00000
3053.00000 2332.00000
3056.00000 2334.00000
3058.00000 2336.00000
3061.00000 2338.00000
3063.00000 2340.00000
3065.00000 2343.00000
3067.00000 2345.00000
3070.00000 2348.00000
3072.00000 2350.00000
3074.00000 2353.00000
3075.00000 2355.00000
3077.00000 2358.00000
3079.00000 2361.00000
3080.00000 2364.00000
3082.00000 2367.00000
3083.00000 2369.00000
3085.00000 2372.00000
3086.00000 2375.00000
3088.00000 2378.00000
3089.00000 2381.00000
3090.00000 2384.00000
3092.00000 2387.00000
3093.00000 2390.00000
3094.00000 2393.00000
3097.00000 2395.00000
3099.00000 2397.00000
3101.00000 2400.00000
3103.00000 2402.00000
3105.00000 2405.00000
3107.00000 2407.00000
3108.00000 2410.00000
3110.00000 2413.00000
3112.00000 2416.00000
3114.00000 2418.00000
3115.00000 2421.00000
3117.00000 2424.00000
3119.00000 2426.00000
3121.00000 2429.00000
3123.00000 2431.00000
3125.00000 2434.00000
3127.00000 2437.00000
3128.00000 2439.00000
3130.00000 2442.00000
3132.00000 2445.00000
3134.00000 2447.00000
3136.00000 2450.00000
3137.00000 2453.00000
3139.00000 2455.00000
3141.00000 2458.00000
POINTS=60
3237.00000 2472.00000
3235.00000 2468.00000
3234.00000 2464.00000
3231.00000 2461.00000
3229.00000 2458.00000
3226.00000 2454.00000
3223.00000 2451.00000
3221.00000 2449.00000
3218.00000 2445.00000
3215.00000 2442.00000
3212.00000 2439.00000
3209.00000 2436.00000
3206.00000 2434.00000
3203.00000 2431.00000
3200.00000 2428.00000
3197.00000 2425.00000
3194.00000 2422.00000
3191.00000 2420.00000
3187.00000 2417.00000
3184.00000 2414.00000
3181.00000 2412.00000
3178.00000 2409.00000
3175.00000 2407.00000
3172.00000 2404.00000
3169.00000 2400.00000
3167.00000 2397.00000
3164.00000 2394.00000
3161.00000 2391.00000
3159.00000 2388.00000
3157.00000 2384.00000
3154.00000 2381.00000
3152.00000 2377.00000
3149.00000 2374.00000
3147.00000 2371.00000
3144.00000 2368.00000
3142.00000 2364.00000
3139.00000 2361.00000
3136.00000 2358.00000
3133.00000 2355.00000
3131.00000 2352.00000
3127.00000 2350.00000
3124.00000 2347.00000
3121.00000 2345.00000
3117.00000 2343.00000
3114.00000 2340.00000
3110.00000 2338.00000
3107.00000 2336.00000
3103.00000 2334.00000
3100.00000 2332.00000
3096.00000 2329.00000
3093.00000 2327.00000
3089.00000 2325.00000
3086.00000 2322.00000
3082.00000 2320.00000
3079.00000 2318.00000
3075.00000 2316.00000
3072.00000 2313.00000
3069.00000 2311.00000
3065.00000 2308.00000
3062.00000 2306.00000
POINTS=80
3313.00000 2480.00000
3311.00000 2477.00000
3309.00000 2473.00000
3307.00000 2470.00000
3305.00000 2466.00000
3302.00000 2463.00000
3299.00000 2460.00000
3297.00000 2457.00000
3294.00000 2454.00000
3291.00000 2451.00000
3289.00000 2448.00000
3286.00000 2445.00000
3283.00000 2443.00000
3279.00000 2441.00000
3276.00000 2439.00000
3273.00000 2436.00000
3269.00000 2434.00000
3266.00000 2432.00000
3263.00000 2429.00000
3260.00000 2426.00000
3258.00000 2424.00000
3255.00000 2421.00000
3252.00000 2418.00000
3249.00000 2415.00000
3246.00000 2412.00000
3243.00000 2409.00000
3241.00000 2407.00000
3237.00000 2404.00000
3234.00000 2402.00000
3231.00000 2399.00000
3228.00000 2397.00000
3224.00000 2395.00000
3221.00000 2392.00000
3218.00000 2390.00000
3215.00000 2387.00000
3212.00000 2385.00000
3209.00000 2382.00000
3206.00000 2380.00000
3203.00000 2377.00000
3200.00000 2374.00000
3197.00000 2372.00000
3194.00000 2369.00000
3191.00000 2366.00000
3188.00000 2364.00000
3185.00000 2361.00000
3182.00000 2358.00000
3180.00000 2355.00000
3177.00000 2352.00000
3174.00000 2349.00000
3171.00000 2346.00000
3169.00000 2343.00000
3166.00000 2340.00000
3162.00000 2338.00000
3159.00000 2337.00000
3155.00000 2335.00000
3152.00000 2333.00000
3148.00000 2331.00000
3144.00000 2329.00000
3141.00000 2327.00000
3137.00000 2325.00000
3134.00000 2323.00000
3131.00000 2321.00000
3127.00000 2319.00000
3124.00000 2317.00000
3121.00000 2314.00000
3117.00000 2312.00000
3114.00000 2310.00000
3111.00000 2308.00000
3107.00000 2306.00000
3103.00000 2304.00000
3100.00000 2303.00000
3096.00000 2301.00000
3092.00000 2300.00000
3089.00000 2298.00000
3085.00000 2296.00000
3081.00000 2295.00000
3078.00000 2293.00000
3074.00000 2291.00000
3071.00000 2288.00000
3068.00000 2286.00000
POINTS=100
3396.00000 2452.00000
3393.00000 2451.00000
3389.00000 2449.00000
3386.00000 2448.00000
3382.00000 2446.00000
3379.00000 2445.00000
3375.00000 2444.00000
3372.00000 2442.00000
3369.00000 2440.00000
3366.00000 2438.00000
3362.00000 2437.00000
3359.00000 2435.00000
3356.00000 2433.00000
3353.00000 2431.00000
3349.00000 2429.00000
3346.00000 2428.00000
3343.00000 2426.00000
3340.00000 2424.00000
3337.00000 2422.00000
3334.00000 2419.00000
3331.00000 2417.00000
3328.00000 2415.00000
3324.00000 2413.00000
3321.00000 2411.00000
3318.00000 2409.00000
3315.00000 2407.00000
3312.00000 2405.00000
3309.00000 2404.00000
3305.00000 2402.00000
3302.00000 2400.00000
3299.00000 2398.00000
3296.00000 2396.00000
3293.00000 2394.00000
3290.00000 2392.00000
3287.00000 2390.00000
3284.00000 2388.00000
3281.00000 2385.00000
3278.00000 2383.00000
3275.00000 2381.00000
3271.00000 2379.00000
3268.00000 2377.00000
3265.00000 2375.00000
3262.00000 2373.00000
3259.00000 2370.00000
3256.00000 2368.00000
3253.00000 2366.00000
3250.00000 2364.00000
3247.00000 2362.00000
3244.00000 2360.00000
3241.00000 2358.00000
3238.00000 2356.00000
3235.00000 2353.00000
3232.00000 2351.00000
3229.00000 2349.00000
3226.00000 2347.00000
3223.00000 2345.00000
3220.00000 2343.00000
3216.00000 2341.00000
3213.00000 2339.00000
3210.00000 2337.00000
3207.00000 2335.00000
3204.00000 2333.00000
3201.00000 2331.00000
3198.00000 2329.00000
3194.00000 2327.00000
3191.00000 2326.00000
3188.00000 2324.00000
3185.00000 2322.00000
3181.00000 2320.00000
3178.00000 2318.00000
3175.00000 2316.00000
3172.00000 2315.00000
3168.00000 2313.00000
3165.00000 2312.00000
3161.00000 2310.00000
3158.00000 2309.00000
3155.00000 2307.00000
3152.00000 2305.00000
3148.00000 2303.00000
3145.00000 2301.00000
3142.00000 2299.00000
3139.00000 2297.00000
3136.00000 2295.00000
3133.00000 2293.00000
3129.00000 2291.00000
3126.00000 2290.00000
3123.00000 2288.00000
3120.00000 2286.00000
3116.00000 2284.00000
3113.00000 2283.00000
3110.00000 2281.00000
3107.00000 2279.00000
3104.00000 2277.00000
3100.00000 2275.00000
3097.00000 2273.00000
3094.00000 2271.00000
3091.00000 2270.00000
3087.00000 2268.00000
3084.00000 2266.00000
3081.00000 2264.00000
POINTS=150
3469.00000 2415.00000
3466.00000 2414.00000
3464.00000 2414.00000
3461.00000 2413.00000
3458.00000 2413.00000
3456.00000 2412.00000
3453.00000 2411.00000
3450.00000 2411.00000
3447.00000 2410.00000
3445.00000 2409.00000
3442.00000 2409.00000
3440.00000 2407.00000
3437.00000 2406.00000
3435.00000 2405.00000
3432.00000 2403.00000
3430.00000 2402.00000
3427.00000 2401.00000
3425.00000 2400.00000
3422.00000 2398.00000
3420.00000 2397.00000
3418.00000 2396.00000
3415.00000 2394.00000
3413.00000 2393.00000
3410.00000 2392.00000
3408.00000 2390.00000
3406.00000 2389.00000
3403.00000 2387.00000
3401.00000 2386.00000
3398.00000 2385.00000
3396.00000 2383.00000
3393.00000 2382.00000
3391.00000 2381.00000
3389.00000 2379.00000
3386.00000 2378.00000
3384.00000 2376.00000
3381.00000 2375.00000
3379.00000 2374.00000
3377.00000 2372.00000
3374.00000 2371.00000
3371.00000 2370.00000
3369.00000 2370.00000
3366.00000 2369.00000
3364.00000 2368.00000
3361.00000 2367.00000
3358.00000 2366.00000
3356.00000 2365.00000
3353.00000 2364.00000
3350.00000 2363.00000
3348.00000 2363.00000
3345.00000 2362.00000
3343.00000 2360.00000
3341.00000 2359.00000
3338.00000 2357.00000
3336.00000 2356.00000
3334.00000 2354.00000
3331.00000 2353.00000
3329.00000 2351.00000
3327.00000 2350.00000
3324.00000 2348.00000
3322.00000 2347.00000
3320.00000 2345.00000
3317.00000 2344.00000
3315.00000 2342.00000
3312.00000 2341.00000
3310.00000 2340.00000
3308.00000 2338.00000
3305.00000 2337.00000
3303.00000 2335.00000
3300.00000 2334.00000
3298.00000 2333.00000
3296.00000 2331.00000
3293.00000 2330.00000
3291.00000 2328.00000
3289.00000 2327.00000
3286.00000 2326.00000
3284.00000 2324.00000
3281.00000 2323.00000
3279.00000 2322.00000
3276.00000 2320.00000
3274.00000 2319.00000
3271.00000 2318.00000
3269.00000 2317.00000
3266.00000 2315.00000
3264.00000 2314.00000
3261.00000 2313.00000
3259.00000 2312.00000
3256.00000 2310.00000
3254.00000 2309.00000
3252.00000 2308.00000
3249.00000 2307.00000
3247.00000 2306.00000
3244.00000 2304.00000
3242.00000 2303.00000
3239.00000 2302.00000
3237.00000 2301.00000
3234.00000 2300.00000
3232.00000 2298.00000
3229.00000 2297.00000
3226.00000 2296.00000
3224.00000 2295.00000
3221.00000 2294.00000
3219.00000 2293.00000
3216.00000 2292.00000
3214.00000 2290.00000
3211.00000 2289.00000
3209.00000 2288.00000
3207.00000 2286.00000
3204.00000 2285.00000
3202.00000 2284.00000
3199.00000 2282.00000
3197.00000 2281.00000
3194.00000 2280.00000
3192.00000 2278.00000
3190.00000 2277.00000
3187.00000 2276.00000
3185.00000 2274.00000
3182.00000 2273.00000
3180.00000 2271.00000
3178.00000 2270.00000
3175.00000 2268.00000
3173.00000 2267.00000
3171.00000 2265.00000
3168.00000 2264.00000
3166.00000 2262.00000
3164.00000 2261.00000
3162.00000 2259.00000
3159.00000 2257.00000
3157.00000 2256.00000
3155.00000 2254.00000
3153.00000 2252.00000
3151.00000 2251.00000
3148.00000 2249.00000
3146.00000 2248.00000
3143.00000 2247.00000
3141.00000 2246.00000
3138.00000 2245.00000
3136.00000 2244.00000
3133.00000 2243.00000
3130.00000 2242.00000
3128.00000 2241.00000
3125.00000 2240.00000
3123.00000 2239.00000
3120.00000 2238.00000
3117.00000 2237.00000
3115.00000 2236.00000
3112.00000 2235.00000
3110.00000 2234.00000
3107.00000 2233.00000
3105.00000 2232.00000
3102.00000 2231.00000
POINTS=150
3535.00000 2384.00000
3532.00000 2383.00000
3529.00000 2382.00000
3526.00000 2381.00000
3523.00000 2380.00000
3520.00000 2379.00000
3517.00000 2378.00000
3514.00000 2377.00000
3512.00000 2376.00000
3509.00000 2375.00000
3506.00000 2374.00000
3503.00000 2374.00000
3500.00000 2374.00000
3496.00000 2373.00000
3493.00000 2373.00000
3490.00000 2373.00000
3487.00000 2372.00000
3484.00000 2371.00000
3481.00000 2371.00000
3478.00000 2370.00000
3475.00000 2369.00000
3472.00000 2369.00000
3469.00000 2368.00000
3466.00000 2367.00000
3463.00000 2366.00000
3460.00000 2366.00000
3457.00000 2365.00000
3454.00000 2364.00000
3451.00000 2363.00000
3448.00000 2362.00000
3445.00000 2361.00000
3443.00000 2360.00000
3440.00000 2358.00000
3437.00000 2357.00000
3435.00000 2355.00000
3432.00000 2353.00000
3429.00000 2352.00000
3426.00000 2350.00000
3424.00000 2349.00000
3421.00000 2347.00000
3418.00000 2346.00000
3416.00000 2344.00000
3413.00000 2343.00000
3410.00000 2341.00000
3407.00000 2340.00000
3405.00000 2338.00000
3402.00000 2337.00000
3400.00000 2335.00000
3397.00000 2333.00000
3394.00000 2332.00000
3392.00000 2330.00000
3389.00000 2329.00000
3386.00000 2327.00000
3384.00000 2325.00000
3381.00000 2324.00000
3378.00000 2322.00000
3375.00000 2321.00000
3373.00000 2320.00000
3370.00000 2319.00000
3367.00000 2318.00000
3364.00000 2316.00000
3361.00000 2315.00000
3358.00000 2314.00000
3355.00000 2313.00000
3353.00000 2312.00000
3350.00000 2310.00000
3347.00000 2309.00000
3344.00000 2308.00000
3341.00000 2307.00000
3338.00000 2305.00000
3335.00000 2304.00000
3333.00000 2303.00000
3330.00000 2302.00000
3327.00000 2300.00000
3324.00000 2299.00000
3321.00000 2298.00000
3319.00000 2296.00000
3316.00000 2295.00000
3313.00000 2294.00000
3310.00000 2292.00000
3308.00000 2291.00000
3305.00000 2289.00000
3302.00000 2288.00000
3299.00000 2287.00000
3296.00000 2285.00000
3294.00000 2284.00000
3291.00000 2282.00000
3288.00000 2281.00000
3285.00000 2280.00000
3283.00000 2278.00000
3280.00000 2277.00000
3277.00000 2276.00000
3274.00000 2274.00000
3272.00000 2273.00000
3269.00000 2271.00000
3266.00000 2270.00000
3263.00000 2269.00000
3260.00000 2267.00000
3258.00000 2266.00000
3255.00000 2264.00000
3252.00000 2263.00000
3249.00000 2262.00000
3246.00000 2261.00000
3243.00000 2260.00000
3240.00000 2259.00000
3237.00000 2258.00000
3234.00000 2258.00000
3231.00000 2257.00000
3228.00000 2256.00000
3226.00000 2255.00000
3223.00000 2253.00000
3220.00000 2252.00000
3217.00000 2251.00000
3215.00000 2249.00000
3212.00000 2248.00000
3209.00000 2246.00000
3206.00000 2245.00000
3203.00000 2244.00000
3201.00000 2242.00000
3198.00000 2241.00000
3195.00000 2240.00000
3192.00000 2238.00000
3190.00000 2237.00000
3187.00000 2236.00000
3184.00000 2235.00000
3181.00000 2233.00000
3178.00000 2232.00000
3175.00000 2231.00000
3172.00000 2230.00000
3169.00000 2229.00000
3166.00000 2228.00000
3164.00000 2227.00000
3161.00000 2225.00000
3158.00000 2224.00000
3155.00000 2223.00000
3152.00000 2222.00000
3149.00000 2221.00000
3146.00000 2220.00000
3143.00000 2219.00000
3140.00000 2218.00000
3137.00000 2217.00000
3134.00000 2216.00000
3131.00000 2215.00000
3129.00000 2214.00000
3126.00000 2213.00000
3123.00000 2212.00000
3120.00000 2211.00000
3117.00000 2210.00000
3114.00000 2209.00000
3111.00000 2208.00000
POINTS=150
3571.00000 2354.00000
3568.00000 2353.00000
3565.00000 2352.00000
3562.00000 2351.00000
3559.00000 2350.00000
3556.00000 2350.00000
3552.00000 2349.00000
3549.00000 2348.00000
3546.00000 2347.00000
3543.00000 2346.00000
3540.00000 2345.00000
3537.00000 2343.00000
3534.00000 2342.00000
3531.00000 2341.00000
3528.00000 2340.00000
3526.00000 2338.00000
3523.00000 2337.00000
3520.00000 2336.00000
3517.00000 2334.00000
3514.00000 2333.00000
3511.00000 2332.00000
3508.00000 2330.00000
3505.00000 2329.00000
3502.00000 2328.00000
3499.00000 2326.00000
3496.00000 2325.00000
3493.00000 2324.00000
3490.00000 2322.00000
3488.00000 2321.00000
3485.00000 2320.00000
3482.00000 2318.00000
3479.00000 2317.00000
3476.00000 2316.00000
3473.00000 2315.00000
3470.00000 2313.00000
3467.00000 2312.00000
3464.00000 2311.00000
3461.00000 2310.00000
3458.00000 2309.00000
3455.00000 2308.00000
3452.00000 2306.00000
3449.00000 2305.00000
3446.00000 2304.00000
3443.00000 2303.00000
3440.00000 2302.00000
3437.00000 2301.00000
3434.00000 2300.00000
3431.00000 2299.00000
3428.00000 2298.00000
3424.00000 2297.00000
3421.00000 2296.00000
3418.00000 2295.00000
3415.00000 2294.00000
3412.00000 2293.00000
3409.00000 2292.00000
3406.00000 2292.00000
3403.00000 2291.00000
3400.00000 2290.00000
3397.00000 2289.00000
3394.00000 2288.00000
3391.00000 2287.00000
3387.00000 2286.00000
3384.00000 2285.00000
3382.00000 2284.00000
3379.00000 2282.00000
3376.00000 2281.00000
3373.00000 2280.00000
3370.00000 2279.00000
3367.00000 2277.00000
3364.00000 2276.00000
3361.00000 2275.00000
3358.00000 2274.00000
3355.00000 2272.00000
3352.00000 2271.00000
3349.00000 2270.00000
3346.00000 2269.00000
3343.00000 2267.00000
3340.00000 2266.00000
3337.00000 2265.00000
3334.00000 2264.00000
3331.00000 2263.00000
3328.00000 2262.00000
3325.00000 2261.00000
3322.00000 2260.00000
3319.00000 2259.00000
3316.00000 2258.00000
3313.00000 2257.00000
3310.00000 2256.00000
3307.00000 2255.00000
3304.00000 2254.00000
3301.00000 2253.00000
3298.00000 2252.00000
3294.00000 2250.00000
3291.00000 2249.00000
3288.00000 2248.00000
3285.00000 2247.00000
3282.00000 2246.00000
3279.00000 2245.00000
3276.00000 2244.00000
3273.00000 2243.00000
3270.00000 2241.00000
3267.00000 2240.00000
3264.00000 2239.00000
3261.00000 2238.00000
3258.00000 2237.00000
3255.00000 2236.00000
3252.00000 2235.00000
3249.00000 2233.00000
3246.00000 2232.00000
3243.00000 2231.00000
3240.00000 2230.00000
3237.00000 2229.00000
3234.00000 2228.00000
3231.00000 2226.00000
3229.00000 2225.00000
3226.00000 2223.00000
3223.00000 2222.00000
3220.00000 2221.00000
3217.00000 2219.00000
3214.00000 2218.00000
3211.00000 2216.00000
3208.00000 2215.00000
3205.00000 2214.00000
3202.00000 2212.00000
3200.00000 2211.00000
3197.00000 2210.00000
3194.00000 2209.00000
3191.00000 2207.00000
3188.00000 2206.00000
3185.00000 2205.00000
3182.00000 2203.00000
3179.00000 2202.00000
3176.00000 2201.00000
3173.00000 2200.00000
3170.00000 2199.00000
3167.00000 2198.00000
3164.00000 2196.00000
3161.00000 2195.00000
3158.00000 2194.00000
3155.00000 2193.00000
3152.00000 2192.00000
3149.00000 2191.00000
3146.00000 2190.00000
3143.00000 2189.00000
3139.00000 2188.00000
3136.00000 2188.00000
3133.00000 2187.00000
3130.00000 2186.00000
3127.00000 2185.00000
3124.00000 2184.00000
POINTS=150
3624.00000 2323.00000
3621.00000 2321.00000
3618.00000 2319.00000
3615.00000 2318.00000
3612.00000 2316.00000
3609.00000 2314.00000
3606.00000 2312.00000
3603.00000 2310.00000
3600.00000 2308.00000
3597.00000 2307.00000
3594.00000 2305.00000
3591.00000 2303.00000
3588.00000 2302.00000
3584.00000 2301.00000
3581.00000 2301.00000
3577.00000 2300.00000
3574.00000 2299.00000
3570.00000 2299.00000
3567.00000 2298.00000
3564.00000 2296.00000
3560.00000 2295.00000
3557.00000 2294.00000
3554.00000 2292.00000
3551.00000 2291.00000
3548.00000 2289.00000
3544.00000 2288.00000
3541.00000 2286.00000
3538.00000 2285.00000
3535.00000 2283.00000
3532.00000 2281.00000
3529.00000 2280.00000
3525.00000 2279.00000
3522.00000 2277.00000
3519.00000 2276.00000
3516.00000 2275.00000
3512.00000 2273.00000
3509.00000 2272.00000
3506.00000 2271.00000
3503.00000 2269.00000
3499.00000 2268.00000
3496.00000 2267.00000
3493.00000 2266.00000
3490.00000 2264.00000
3486.00000 2263.00000
3483.00000 2262.00000
3479.00000 2261.00000
3476.00000 2260.00000
3473.00000 2259.00000
3469.00000 2258.00000
3466.00000 2258.00000
3463.00000 2257.00000
3459.00000 2256.00000
3456.00000 2255.00000
3452.00000 2254.00000
3449.00000 2253.00000
3446.00000 2252.00000
3442.00000 2251.00000
3439.00000 2250.00000
3436.00000 2249.00000
3432.00000 2248.00000
3429.00000 2247.00000
3426.00000 2245.00000
3422.00000 2244.00000
3419.00000 2243.00000
3416.00000 2242.00000
3412.00000 2241.00000
3409.00000 2240.00000
3406.00000 2238.00000
3403.00000 2237.00000
3399.00000 2236.00000
3396.00000 2234.00000
3393.00000 2233.00000
3390.00000 2231.00000
3386.00000 2230.00000
3383.00000 2229.00000
3380.00000 2227.00000
3377.00000 2226.00000
3373.00000 2225.00000
3370.00000 2224.00000
3367.00000 2223.00000
3363.00000 2222.00000
3360.00000 2221.00000
3357.00000 2220.00000
3353.00000 2218.00000
3350.00000 2217.00000
3347.00000 2216.00000
3343.00000 2215.00000
3340.00000 2214.00000
3336.00000 2213.00000
3333.00000 2213.00000
3330.00000 2212.00000
3326.00000 2211.00000
3323.00000 2210.00000
3319.00000 2209.00000
3316.00000 2208.00000
3313.00000 2207.00000
3309.00000 2206.00000
3306.00000 2205.00000
3303.00000 2204.00000
3299.00000 2202.00000
3296.00000 2201.00000
3293.00000 2200.00000
3290.00000 2199.00000
3286.00000 2198.00000
3283.00000 2196.00000
3280.00000 2195.00000
3276.00000 2194.00000
3273.00000 2193.00000
3270.00000 2191.00000
3267.00000 2190.00000
3263.00000 2189.00000
3260.00000 2187.00000
3257.00000 2186.00000
3254.00000 2184.00000
3250.00000 2183.00000
3247.00000 2182.00000
3244.00000 2180.00000
3241.00000 2179.00000
3237.00000 2178.00000
3234.00000 2177.00000
3231.00000 2175.00000
3228.00000 2174.00000
3224.00000 2174.00000
3221.00000 2173.00000
3217.00000 2173.00000
3214.00000 2172.00000
3210.00000 2172.00000
3207.00000 2171.00000
3203.00000 2171.00000
3200.00000 2171.00000
3196.00000 2171.00000
3193.00000 2171.00000
3189.00000 2171.00000
3186.00000 2171.00000
3182.00000 2171.00000
3179.00000 2170.00000
3175.00000 2169.00000
3172.00000 2168.00000
3169.00000 2167.00000
3165.00000 2166.00000
3162.00000 2166.00000
3158.00000 2165.00000
3155.00000 2164.00000
3151.00000 2163.00000
3148.00000 2162.00000
3145.00000 2161.00000
3141.00000 2161.00000
3138.00000 2160.00000
3134.00000 2159.00000
3131.00000 2158.00000
POINTS=150
3691.00000 2291.00000
3687.00000 2290.00000
3684.00000 2289.00000
3680.00000 2287.00000
3677.00000 2286.00000
3673.00000 2285.00000
3670.00000 2284.00000
3666.00000 2282.00000
3662.00000 2281.00000
3659.00000 2280.00000
3655.00000 2279.00000
3652.00000 2277.00000
3648.00000 2276.00000
3645.00000 2275.00000
3641.00000 2274.00000
3637.00000 2273.00000
3634.00000 2272.00000
3630.00000 2271.00000
3626.00000 2270.00000
3623.00000 2269.00000
3619.00000 2268.00000
3616.00000 2266.00000
3612.00000 2265.00000
3608.00000 2264.00000
3605.00000 2263.00000
3601.00000 2262.00000
3598.00000 2261.00000
3594.00000 2260.00000
3590.00000 2259.00000
3587.00000 2258.00000
3583.00000 2257.00000
3579.00000 2256.00000
3576.00000 2255.00000
3572.00000 2254.00000
3569.00000 2253.00000
3565.00000 2252.00000
3561.00000 2251.00000
3558.00000 2250.00000
3554.00000 2249.00000
3550.00000 2248.00000
3547.00000 2246.00000
3543.00000 2245.00000
3539.00000 2244.00000
3536.00000 2243.00000
3532.00000 2242.00000
3529.00000 2241.00000
3525.00000 2239.00000
3522.00000 2238.00000
3518.00000 2237.00000
3515.00000 2235.00000
3511.00000 2234.00000
3508.00000 2233.00000
3504.00000 2231.00000
3501.00000 2230.00000
3497.00000 2229.00000
3493.00000 2228.00000
3490.00000 2226.00000
3486.00000 2225.00000
3483.00000 2224.00000
3479.00000 2222.00000
3476.00000 2221.00000
3472.00000 2220.00000
3469.00000 2218.00000
3465.00000 2217.00000
3461.00000 2216.00000
3458.00000 2215.00000
3454.00000 2214.00000
3451.00000 2213.00000
3447.00000 2212.00000
3443.00000 2211.00000
3440.00000 2210.00000
3436.00000 2209.00000
3432.00000 2208.00000
3429.00000 2207.00000
3425.00000 2206.00000
3421.00000 2205.00000
3418.00000 2204.00000
3414.00000 2203.00000
3411.00000 2202.00000
3407.00000 2201.00000
3403.00000 2199.00000
3400.00000 2198.00000
3396.00000 2197.00000
3393.00000 2196.00000
3389.00000 2195.00000
3385.00000 2194.00000
3382.00000 2193.00000
3378.00000 2192.00000
3375.00000 2190.00000
3371.00000 2189.00000
3367.00000 2188.00000
3364.00000 2187.00000
3360.00000 2186.00000
3356.00000 2185.00000
3353.00000 2185.00000
3349.00000 2184.00000
3345.00000 2183.00000
3342.00000 2182.00000
3338.00000 2181.00000
3335.00000 2180.00000
3331.00000 2178.00000
3327.00000 2177.00000
3324.00000 2176.00000
3320.00000 2175.00000
3317.00000 2174.00000
3313.00000 2173.00000
3309.00000 2171.00000
3306.00000 2170.00000
3302.00000 2169.00000
3299.00000 2168.00000
3295.00000 2167.00000
3291.00000 2166.00000
3288.00000 2165.00000
3284.00000 2164.00000
3280.00000 2163.00000
3277.00000 2162.00000
3273.00000 2161.00000
3269.00000 2160.00000
3266.00000 2159.00000
3262.00000 2158.00000
3259.00000 2157.00000
3255.00000 2156.00000
3251.00000 2155.00000
3248.00000 2154.00000
3244.00000 2153.00000
3240.00000 2153.00000
3237.00000 2152.00000
3233.00000 2151.00000
3229.00000 2150.00000
3225.00000 2149.00000
3222.00000 2148.00000
3218.00000 2148.00000
3214.00000 2147.00000
3211.00000 2146.00000
3207.00000 2145.00000
3203.00000 2145.00000
3200.00000 2144.00000
3196.00000 2144.00000
3192.00000 2143.00000
3188.00000 2143.00000
3185.00000 2142.00000
3181.00000 2142.00000
3177.00000 2141.00000
3173.00000 2140.00000
3170.00000 2140.00000
3166.00000 2139.00000
3162.00000 2139.00000
3158.00000 2138.00000
3155.00000 2138.00000
3151.00000 2137.00000
POINTS=150
3642.00000 2213.00000
3639.00000 2212.00000
3635.00000 2211.00000
3632.00000 2211.00000
3628.00000 2210.00000
3625.00000 2209.00000
3621.00000 2208.00000
3618.00000 2207.00000
3615.00000 2207.00000
3611.00000 2206.00000
3608.00000 2205.00000
3604.00000 2204.00000
3601.00000 2202.00000
3598.00000 2201.00000
3595.00000 2200.00000
3591.00000 2199.00000
3588.00000 2197.00000
3585.00000 2196.00000
3581.00000 2195.00000
3578.00000 2193.00000
3575.00000 2192.00000
3572.00000 2191.00000
3568.00000 2190.00000
3565.00000 2189.00000
3562.00000 2188.00000
3558.00000 2187.00000
3555.00000 2186.00000
3551.00000 2185.00000
3548.00000 2184.00000
3545.00000 2183.00000
3541.00000 2182.00000
3538.00000 2181.00000
3535.00000 2180.00000
3531.00000 2179.00000
3528.00000 2179.00000
3524.00000 2178.00000
3521.00000 2177.00000
3517.00000 2177.00000
3514.00000 2176.00000
3510.00000 2176.00000
3507.00000 2175.00000
3503.00000 2174.00000
3500.00000 2174.00000
3496.00000 2173.00000
3493.00000 2172.00000
3490.00000 2172.00000
3486.00000 2171.00000
3483.00000 2170.00000
3479.00000 2169.00000
3476.00000 2169.00000
3472.00000 2168.00000
3469.00000 2167.00000
3465.00000 2167.00000
3462.00000 2166.00000
3459.00000 2165.00000
3455.00000 2164.00000
3452.00000 2164.00000
3448.00000 2163.00000
3445.00000 2163.00000
3441.00000 2163.00000
3438.00000 2162.00000
3434.00000 2162.00000
3431.00000 2161.00000
3427.00000 2161.00000
3424.00000 2160.00000
3420.00000 2160.00000
3417.00000 2160.00000
3413.00000 2159.00000
3410.00000 2159.00000
3406.00000 2158.00000
3403.00000 2158.00000
3399.00000 2157.00000
3396.00000 2157.00000
3392.00000 2156.00000
3389.00000 2155.00000
3385.00000 2155.00000
3382.00000 2154.00000
3378.00000 2153.00000
3375.00000 2153.00000
3372.00000 2152.00000
3368.00000 2151.00000
3365.00000 2150.00000
3361.00000 2150.00000
3358.00000 2149.00000
3354.00000 2148.00000
3351.00000 2148.00000
3347.00000 2147.00000
3344.00000 2146.00000
3341.00000 2145.00000
3337.00000 2145.00000
3334.00000 2144.00000
3330.00000 2143.00000
3327.00000 2143.00000
3323.00000 2142.00000
3320.00000 2141.00000
3316.00000 2141.00000
3313.00000 2140.00000
3309.00000 2139.00000
3306.00000 2139.00000
3303.00000 2138.00000
3299.00000 2137.00000
3296.00000 2136.00000
3292.00000 2136.00000
3289.00000 2135.00000
3285.00000 2135.00000
3282.00000 2134.00000
3278.00000 2134.00000
3275.00000 2133.00000
3271.00000 2133.00000
3268.00000 2132.00000
3264.00000 2132.00000
3261.00000 2131.00000
3257.00000 2131.00000
3254.00000 2130.00000
3250.00000 2130.00000
3247.00000 2129.00000
3243.00000 2129.00000
3240.00000 2128.00000
3236.00000 2128.00000
3233.00000 2127.00000
3230.00000 2127.00000
3226.00000 2126.00000
3223.00000 2125.00000
3219.00000 2124.00000
3216.00000 2124.00000
3212.00000 2123.00000
3209.00000 2122.00000
3205.00000 2122.00000
3202.00000 2121.00000
3198.00000 2120.00000
3195.00000 2120.00000
3192.00000 2119.00000
3188.00000 2119.00000
3185.00000 2119.00000
3181.00000 2119.00000
3177.00000 2119.00000
3174.00000 2119.00000
3170.00000 2118.00000
3167.00000 2118.00000
3163.00000 2118.00000
3160.00000 2118.00000
3156.00000 2118.00000
3153.00000 2118.00000
3149.00000 2118.00000
3146.00000 2119.00000
3143.00000 2120.00000
3139.00000 2121.00000
3136.00000 2122.00000
3132.00000 2123.00000
3129.00000 2124.00000
POINTS=150
3522.00000 2125.00000
3519.00000 2125.00000
3516.00000 2125.00000
3513.00000 2124.00000
3510.00000 2124.00000
3508.00000 2124.00000
3505.00000 2124.00000
3502.00000 2124.00000
3499.00000 2123.00000
3496.00000 2123.00000
3493.00000 2122.00000
3490.00000 2122.00000
3487.00000 2122.00000
3484.00000 2121.00000
3482.00000 2121.00000
3479.00000 2121.00000
3476.00000 2120.00000
3473.00000 2120.00000
3470.00000 2120.00000
3467.00000 2119.00000
3464.00000 2119.00000
3461.00000 2119.00000
3459.00000 2118.00000
3456.00000 2118.00000
3453.00000 2118.00000
3450.00000 2118.00000
3447.00000 2118.00000
3444.00000 2118.00000
3441.00000 2118.00000
3438.00000 2118.00000
3435.00000 2118.00000
3432.00000 2117.00000
3430.00000 2117.00000
3427.00000 2117.00000
3424.00000 2117.00000
3421.00000 2117.00000
3418.00000 2117.00000
3415.00000 2117.00000
3412.00000 2117.00000
3409.00000 2117.00000
3406.00000 2116.00000
3404.00000 2116.00000
3401.00000 2116.00000
3398.00000 2116.00000
3395.00000 2115.00000
3392.00000 2115.00000
3389.00000 2115.00000
3386.00000 2114.00000
3383.00000 2114.00000
3380.00000 2114.00000
3378.00000 2113.00000
3375.00000 2113.00000
3372.00000 2113.00000
3369.00000 2113.00000
3366.00000 2112.00000
3363.00000 2112.00000
3360.00000 2112.00000
3357.00000 2112.00000
3354.00000 2112.00000
3352.00000 2112.00000
3349.00000 2112.00000
3346.00000 2112.00000
3343.00000 2112.00000
3340.00000 2112.00000
3337.00000 2112.00000
3334.00000 2112.00000
3331.00000 2112.00000
3328.00000 2112.00000
3325.00000 2112.00000
3323.00000 2112.00000
3320.00000 2112.00000
3317.00000 2112.00000
3314.00000 2112.00000
3311.00000 2112.00000
3308.00000 2112.00000
3305.00000 2112.00000
3302.00000 2112.00000
3299.00000 2112.00000
3296.00000 2112.00000
3294.00000 2112.00000
3291.00000 2112.00000
3288.00000 2112.00000
3285.00000 2112.00000
3282.00000 2112.00000
3279.00000 2111.00000
3276.00000 2111.00000
3273.00000 2111.00000
3270.00000 2111.00000
3267.00000 2111.00000
3265.00000 2111.00000
3262.00000 2111.00000
3259.00000 2111.00000
3256.00000 2111.00000
3253.00000 2111.00000
3250.00000 2110.00000
3247.00000 2110.00000
3244.00000 2109.00000
3242.00000 2108.00000
3239.00000 2108.00000
3236.00000 2107.00000
3233.00000 2106.00000
3230.00000 2106.00000
3228.00000 2105.00000
3225.00000 2104.00000
3222.00000 2104.00000
3219.00000 2103.00000
3216.00000 2102.00000
3213.00000 2102.00000
3211.00000 2101.00000
3208.00000 2101.00000
3205.00000 2100.00000
3202.00000 2100.00000
3199.00000 2100.00000
3196.00000 2099.00000
3193.00000 2099.00000
3190.00000 2099.00000
3188.00000 2098.00000
3185.00000 2098.00000
3182.00000 2097.00000
3179.00000 2097.00000
3176.00000 2097.00000
3173.00000 2096.00000
3170.00000 2096.00000
3167.00000 2096.00000
3164.00000 2096.00000
3162.00000 2096.00000
3159.00000 2096.00000
3156.00000 2096.00000
3153.00000 2096.00000
3150.00000 2096.00000
3147.00000 2096.00000
3144.00000 2096.00000
3141.00000 2096.00000
3138.00000 2096.00000
3135.00000 2096.00000
3133.00000 2096.00000
3130.00000 2095.00000
3127.00000 2095.00000
3124.00000 2095.00000
3121.00000 2095.00000
3118.00000 2095.00000
3115.00000 2095.00000
3112.00000 2095.00000
3109.00000 2095.00000
3106.00000 2095.00000
3104.00000 2094.00000
3101.00000 2094.00000
3098.00000 2094.00000
3095.00000 2094.00000
3092.00000 2094.00000
POINTS=100
3056.00000 2071.00000
3060.00000 2072.00000
3064.00000 2072.00000
3068.00000 2073.00000
3072.00000 2074.00000
3076.00000 2074.00000
3080.00000 2074.00000
3084.00000 2074.00000
3088.00000 2074.00000
3092.00000 2074.00000
3096.00000 2074.00000
3100.00000 2074.00000
3104.00000 2075.00000
3108.00000 2075.00000
3112.00000 2075.00000
3116.00000 2075.00000
3120.00000 2075.00000
3124.00000 2075.00000
3128.00000 2075.00000
3132.00000 2075.00000
3136.00000 2075.00000
3140.00000 2075.00000
3144.00000 2075.00000
3148.00000 2075.00000
3152.00000 2075.00000
3156.00000 2075.00000
3160.00000 2075.00000
3163.00000 2075.00000
3167.00000 2075.00000
3171.00000 2075.00000
3175.00000 2075.00000
3179.00000 2075.00000
3183.00000 2075.00000
3187.00000 2075.00000
3191.00000 2075.00000
3195.00000 2075.00000
3199.00000 2075.00000
3203.00000 2075.00000
3207.00000 2075.00000
3211.00000 2075.00000
3215.00000 2075.00000
3219.00000 2075.00000
3223.00000 2075.00000
3227.00000 2075.00000
3231.00000 2076.00000
3235.00000 2076.00000
3239.00000 2076.00000
3243.00000 2077.00000
3247.00000 2077.00000
3251.00000 2077.00000
3255.00000 2078.00000
3259.00000 2078.00000
3263.00000 2078.00000
3267.00000 2078.00000
3271.00000 2079.00000
3275.00000 2079.00000
3279.00000 2079.00000
3283.00000 2080.00000
3287.00000 2080.00000
3291.00000 2080.00000
3295.00000 2081.00000
3299.00000 2081.00000
3303.00000 2081.00000
3307.00000 2080.00000
3311.00000 2080.00000
3315.00000 2079.00000
3319.00000 2079.00000
3323.00000 2078.00000
3327.00000 2078.00000
3331.00000 2077.00000
3335.00000 2077.00000
3339.00000 2076.00000
3343.00000 2076.00000
3347.00000 2075.00000
3350.00000 2075.00000
3354.00000 2075.00000
3358.00000 2076.00000
3362.00000 2076.00000
3366.00000 2076.00000
3370.00000 2077.00000
3374.00000 2077.00000
3378.00000 2077.00000
3382.00000 2078.00000
3386.00000 2078.00000
3390.00000 2078.00000
3394.00000 2079.00000
3398.00000 2079.00000
3402.00000 2079.00000
3406.00000 2080.00000
3410.00000 2080.00000
3414.00000 2080.00000
3418.00000 2081.00000
3422.00000 2081.00000
3426.00000 2081.00000
3430.00000 2081.00000
3434.00000 2081.00000
3438.00000 2081.00000
3442.00000 2081.00000
3446.00000 2081.00000
3450.00000 2081.00000
POINTS=50
3046.00000 2054.00000
3052.00000 2054.00000
3057.00000 2053.00000
3063.00000 2053.00000
3069.00000 2052.00000
3074.00000 2052.00000
3080.00000 2052.00000
3086.00000 2052.00000
3091.00000 2052.00000
3097.00000 2052.00000
3103.00000 2052.00000
3108.00000 2052.00000
3114.00000 2052.00000
3120.00000 2052.00000
3125.00000 2052.00000
3131.00000 2051.00000
3137.00000 2051.00000
3142.00000 2050.00000
3148.00000 2050.00000
3154.00000 2049.00000
3159.00000 2048.00000
3165.00000 2047.00000
3171.00000 2047.00000
3176.00000 2046.00000
3182.00000 2045.00000
3187.00000 2044.00000
3193.00000 2043.00000
3199.00000 2043.00000
3204.00000 2043.00000
3210.00000 2043.00000
3216.00000 2043.00000
3221.00000 2043.00000
3227.00000 2042.00000
3233.00000 2042.00000
3238.00000 2041.00000
3244.00000 2040.00000
3250.00000 2040.00000
3255.00000 2039.00000
3261.00000 2039.00000
3267.00000 2040.00000
3272.00000 2040.00000
3278.00000 2041.00000
3283.00000 2042.00000
3289.00000 2042.00000
3295.00000 2043.00000
3300.00000 2043.00000
3306.00000 2044.00000
3312.00000 2045.00000
3317.00000 2045.00000
3323.00000 2046.00000
POINTS=400
3701.00000 1902.00000
3703.00000 1898.00000
3705.00000 1895.00000
3707.00000 1891.00000
3709.00000 1888.00000
3711.00000 1884.00000
3713.00000 1881.00000
3716.00000 1878.00000
3719.00000 1875.00000
3721.00000 1872.00000
3725.00000 1869.00000
3728.00000 1867.00000
3732.00000 1865.00000
3735.00000 1863.00000
3739.00000 1860.00000
3742.00000 1859.00000
3746.00000 1857.00000
3750.00000 1855.00000
3754.00000 1854.00000
3757.00000 1852.00000
3761.00000 1851.00000
3765.00000 1849.00000
3768.00000 1847.00000
3772.00000 1845.00000
3776.00000 1844.00000
3780.00000 1843.00000
3784.00000 1843.00000
3788.00000 1842.00000
3792.00000 1841.00000
3796.00000 1840.00000
3800.00000 1840.00000
3804.00000 1839.00000
3808.00000 1838.00000
3812.00000 1837.00000
3816.00000 1836.00000
3820.00000 1835.00000
3824.00000 1834.00000
3828.00000 1835.00000
3832.00000 1836.00000
3836.00000 1837.00000
3840.00000 1838.00000
3844.00000 1839.00000
3847.00000 1842.00000
3850.00000 1845.00000
3852.00000 1848.00000
3855.00000 1851.00000
3858.00000 1852.00000
3863.00000 1853.00000
3866.00000 1852.00000
3870.00000 1850.00000
3874.00000 1847.00000
3877.00000 1846.00000
3881.00000 1845.00000
3885.00000 1843.00000
3889.00000 1842.00000
3893.00000 1842.00000
3897.00000 1841.00000
3901.00000 1841.00000
3905.00000 1841.00000
3909.00000 1841.00000
3913.00000 1842.00000
3917.00000 1843.00000
3921.00000 1844.00000
3925.00000 1845.00000
3929.00000 1846.00000
3933.00000 1846.00000
3937.00000 1845.00000
3941.00000 1845.00000
3946.00000 1845.00000
3950.00000 1844.00000
3954.00000 1843.00000
3958.00000 1843.00000
3962.00000 1842.00000
3966.00000 1841.00000
3970.00000 1840.00000
3974.00000 1840.00000
3978.00000 1839.00000
3982.00000 1838.00000
3986.00000 1837.00000
3990.00000 1837.00000
3994.00000 1838.00000
3998.00000 1838.00000
4002.00000 1839.00000
4006.00000 1839.00000
4010.00000 1840.00000
4014.00000 1840.00000
4018.00000 1840.00000
4022.00000 1841.00000
4027.00000 1841.00000
4031.00000 1842.00000
4035.00000 1842.00000
4039.00000 1842.00000
4043.00000 1843.00000
4047.00000 1843.00000
4051.00000 1844.00000
4055.00000 1844.00000
4059.00000 1844.00000
4063.00000 1845.00000
4067.00000 1845.00000
4071.00000 1845.00000
4075.00000 1846.00000
4079.00000 1847.00000
4084.00000 1847.00000
4088.00000 1847.00000
4092.00000 1848.00000
4096.00000 1848.00000
4100.00000 1848.00000
4104.00000 1849.00000
4108.00000 1850.00000
4112.00000 1851.00000
4116.00000 1851.00000
4120.00000 1851.00000
4124.00000 1852.00000
4128.00000 1853.00000
4132.00000 1853.00000
4136.00000 1854.00000
4140.00000 1855.00000
4144.00000 1856.00000
4148.00000 1856.00000
4152.00000 1857.00000
4156.00000 1858.00000
4161.00000 1859.00000
4165.00000 1860.00000
4169.00000 1861.00000
4172.00000 1862.00000
4176.00000 1863.00000
4180.00000 1863.00000
4184.00000 1864.00000
4188.00000 1866.00000
4192.00000 1867.00000
4196.00000 1867.00000
4200.00000 1868.00000
4204.00000 1870.00000
4208.00000 1871.00000
4212.00000 1872.00000
4216.00000 1873.00000
4220.00000 1874.00000
4224.00000 1874.00000
4228.00000 1874.00000
4232.00000 1875.00000
4236.00000 1876.00000
4240.00000 1877.00000
4244.00000 1877.00000
4248.00000 1878.00000
4252.00000 1880.00000
4256.00000 1880.00000
4260.00000 1880.00000
4264.00000 1879.00000
4268.00000 1879.00000
4273.00000 1879.00000
4277.00000 1879.00000
4281.00000 1878.00000
4285.00000 1878.00000
4289.00000 1877.00000
4293.00000 1877.00000
4297.00000 1877.00000
4301.00000 1877.00000
4305.00000 1878.00000
4309.00000 1878.00000
4313.00000 1878.00000
4317.00000 1879.00000
4321.00000 1879.00000
4326.00000 1879.00000
4330.00000 1880.00000
4334.00000 1880.00000
4338.00000 1881.00000
4342.00000 1881.00000
4346.00000 1881.00000
4350.00000 1882.00000
4354.00000 1882.00000
4358.00000 1882.00000
4362.00000 1883.00000
4366.00000 1884.00000
4370.00000 1885.00000
4374.00000 1885.00000
4378.00000 1886.00000
4382.00000 1887.00000
4386.00000 1887.00000
4390.00000 1887.00000
4394.00000 1888.00000
4399.00000 1889.00000
4403.00000 1890.00000
4407.00000 1890.00000
4411.00000 1891.00000
4415.00000 1892.00000
4419.00000 1893.00000
4423.00000 1893.00000
4427.00000 1894.00000
4431.00000 1895.00000
4435.00000 1895.00000
4439.00000 1896.00000
4443.00000 1897.00000
4447.00000 1897.00000
4451.00000 1898.00000
4455.00000 1898.00000
4459.00000 1899.00000
4463.00000 1900.00000
4467.00000 1901.00000
4471.00000 1902.00000
4475.00000 1903.00000
4479.00000 1904.00000
4483.00000 1905.00000
4487.00000 1906.00000
4491.00000 1907.00000
4495.00000 1908.00000
4499.00000 1909.00000
4503.00000 1910.00000
4507.00000 1911.00000
4511.00000 1912.00000
4515.00000 1912.00000
4519.00000 1913.00000
4523.00000 1915.00000
4527.00000 1916.00000
4531.00000 1917.00000
4534.00000 1919.00000
4538.00000 1921.00000
4542.00000 1922.00000
4545.00000 1924.00000
4549.00000 1925.00000
4553.00000 1928.00000
4556.00000 1930.00000
4559.00000 1932.00000
4563.00000 1934.00000
4567.00000 1935.00000
4571.00000 1935.00000
4575.00000 1935.00000
4579.00000 1935.00000
4583.00000 1935.00000
4587.00000 1936.00000
4591.00000 1937.00000
4595.00000 1938.00000
4599.00000 1940.00000
4603.00000 1941.00000
4607.00000 1941.00000
4611.00000 1942.00000
4615.00000 1942.00000
4619.00000 1943.00000
4623.00000 1943.00000
4627.00000 1943.00000
4631.00000 1943.00000
4636.00000 1944.00000
4640.00000 1944.00000
4644.00000 1944.00000
4648.00000 1944.00000
4652.00000 1945.00000
4656.00000 1945.00000
4660.00000 1946.00000
4664.00000 1947.00000
4668.00000 1948.00000
4672.00000 1948.00000
4676.00000 1949.00000
4680.00000 1950.00000
4684.00000 1951.00000
4688.00000 1952.00000
4692.00000 1953.00000
4696.00000 1954.00000
4700.00000 1955.00000
4704.00000 1955.00000
4708.00000 1956.00000
4712.00000 1957.00000
4716.00000 1958.00000
4720.00000 1958.00000
4724.00000 1959.00000
4728.00000 1961.00000
4732.00000 1962.00000
4736.00000 1964.00000
4739.00000 1965.00000
4743.00000 1967.00000
4747.00000 1969.00000
4750.00000 1971.00000
4753.00000 1974.00000
4756.00000 1977.00000
4759.00000 1979.00000
4763.00000 1981.00000
4767.00000 1982.00000
4771.00000 1984.00000
4775.00000 1985.00000
4779.00000 1986.00000
4783.00000 1987.00000
4786.00000 1989.00000
4790.00000 1990.00000
4794.00000 1991.00000
4798.00000 1992.00000
4802.00000 1993.00000
4806.00000 1994.00000
4810.00000 1995.00000
4814.00000 1996.00000
4818.00000 1998.00000
4822.00000 1999.00000
4826.00000 2001.00000
4829.00000 2002.00000
4833.00000 2004.00000
4837.00000 2005.00000
4841.00000 2006.00000
4845.00000 2007.00000
4849.00000 2009.00000
4853.00000 2010.00000
4856.00000 2012.00000
4860.00000 2013.00000
4864.00000 2015.00000
4868.00000 2016.00000
4872.00000 2018.00000
4876.00000 2019.00000
4880.00000 2020.00000
4883.00000 2022.00000
4887.00000 2024.00000
4890.00000 2026.00000
4894.00000 2028.00000
4897.00000 2031.00000
4901.00000 2033.00000
4904.00000 2034.00000
4908.00000 2036.00000
4911.00000 2039.00000
4915.00000 2041.00000
4918.00000 2043.00000
4922.00000 2045.00000
4926.00000 2047.00000
4929.00000 2049.00000
4933.00000 2051.00000
4936.00000 2052.00000
4940.00000 2054.00000
4944.00000 2055.00000
4948.00000 2057.00000
4951.00000 2059.00000
4955.00000 2061.00000
4959.00000 2062.00000
4963.00000 2064.00000
4967.00000 2065.00000
4971.00000 2066.00000
4974.00000 2068.00000
4978.00000 2069.00000
4982.00000 2071.00000
4985.00000 2073.00000
4989.00000 2074.00000
4993.00000 2076.00000
4997.00000 2078.00000
5001.00000 2078.00000
5005.00000 2079.00000
5009.00000 2080.00000
5013.00000 2081.00000
5016.00000 2083.00000
5020.00000 2085.00000
5024.00000 2087.00000
5028.00000 2088.00000
5030.00000 2091.00000
5032.00000 2095.00000
5035.00000 2098.00000
5033.00000 2101.00000
5029.00000 2102.00000
5025.00000 2103.00000
5021.00000 2103.00000
5017.00000 2104.00000
5012.00000 2104.00000
5008.00000 2103.00000
5004.00000 2103.00000
5000.00000 2103.00000
4996.00000 2103.00000
4992.00000 2102.00000
4988.00000 2102.00000
4984.00000 2102.00000
4980.00000 2101.00000
4976.00000 2100.00000
4972.00000 2099.00000
4968.00000 2098.00000
4964.00000 2097.00000
4960.00000 2096.00000
4956.00000 2095.00000
4952.00000 2094.00000
4948.00000 2094.00000
4944.00000 2094.00000
4940.00000 2094.00000
4936.00000 2095.00000
4932.00000 2095.00000
4928.00000 2095.00000
4923.00000 2095.00000
4919.00000 2095.00000
4915.00000 2095.00000
4911.00000 2094.00000
4907.00000 2094.00000
4903.00000 2094.00000
4899.00000 2094.00000
4895.00000 2094.00000
4891.00000 2094.00000
4887.00000 2093.00000
4883.00000 2092.00000
4879.00000 2092.00000
4875.00000 2091.00000
4871.00000 2090.00000
4867.00000 2089.00000
4862.00000 2089.00000
4858.00000 2089.00000
4854.00000 2088.00000
4850.00000 2088.00000
4846.00000 2088.00000
4842.00000 2088.00000
4838.00000 2090.00000
4834.00000 2091.00000
4831.00000 2093.00000
4827.00000 2094.00000
4823.00000 2096.00000
POINTS=50
3713.00000 1905.00000
3716.00000 1904.00000
3719.00000 1903.00000
3722.00000 1902.00000
3724.00000 1902.00000
3727.00000 1901.00000
3730.00000 1900.00000
3732.00000 1898.00000
3735.00000 1897.00000
3737.00000 1895.00000
3740.00000 1893.00000
3742.00000 1891.00000
3744.00000 1890.00000
3747.00000 1888.00000
3749.00000 1886.00000
3752.00000 1884.00000
3754.00000 1883.00000
3756.00000 1881.00000
3759.00000 1879.00000
3761.00000 1877.00000
3764.00000 1876.00000
3766.00000 1874.00000
3768.00000 1872.00000
3770.00000 1870.00000
3773.00000 1868.00000
3775.00000 1866.00000
3777.00000 1864.00000
3780.00000 1863.00000
3783.00000 1862.00000
3786.00000 1862.00000
3789.00000 1861.00000
3791.00000 1860.00000
3794.00000 1859.00000
3797.00000 1857.00000
3799.00000 1856.00000
3802.00000 1855.00000
3805.00000 1854.00000
3807.00000 1852.00000
3810.00000 1851.00000
3813.00000 1849.00000
3815.00000 1848.00000
3818.00000 1847.00000
3821.00000 1845.00000
3823.00000 1844.00000
3826.00000 1843.00000
3829.00000 1842.00000
3831.00000 1841.00000
3834.00000 1839.00000
3835.00000 1836.00000
3837.00000 1834.00000
POINTS=50
3780.00000 1907.00000
3783.00000 1905.00000
3785.00000 1903.00000
3788.00000 1901.00000
3790.00000 1899.00000
3793.00000 1897.00000
3796.00000 1895.00000
3799.00000 1893.00000
3801.00000 1892.00000
3804.00000 1890.00000
3807.00000 1888.00000
3810.00000 1886.00000
3812.00000 1884.00000
3815.00000 1883.00000
3818.00000 1881.00000
3821.00000 1880.00000
3824.00000 1878.00000
3827.00000 1877.00000
3830.00000 1875.00000
3833.00000 1874.00000
3836.00000 1872.00000
3839.00000 1872.00000
3843.00000 1872.00000
3846.00000 1872.00000
3849.00000 1872.00000
3853.00000 1872.00000
3856.00000 1872.00000
3859.00000 1871.00000
3862.00000 1870.00000
3865.00000 1869.00000
3868.00000 1868.00000
3871.00000 1866.00000
3874.00000 1865.00000
3878.00000 1864.00000
3881.00000 1863.00000
3884.00000 1862.00000
3887.00000 1861.00000
3890.00000 1860.00000
3893.00000 1859.00000
3896.00000 1858.00000
3900.00000 1857.00000
3903.00000 1857.00000
3906.00000 1855.00000
3909.00000 1854.00000
3912.00000 1852.00000
3915.00000 1851.00000
3917.00000 1849.00000
3920.00000 1847.00000
3923.00000 1846.00000
3926.00000 1844.00000
POINTS=50
4101.00000 1850.00000
4096.00000 1851.00000
4091.00000 1852.00000
4086.00000 1853.00000
4081.00000 1854.00000
4076.00000 1854.00000
4071.00000 1854.00000
4066.00000 1854.00000
4061.00000 1854.00000
4056.00000 1854.00000
4051.00000 1855.00000
4046.00000 1856.00000
4041.00000 1856.00000
4036.00000 1857.00000
4031.00000 1858.00000
4027.00000 1860.00000
4022.00000 1862.00000
4017.00000 1863.00000
4012.00000 1864.00000
4007.00000 1864.00000
4002.00000 1865.00000
3997.00000 1865.00000
3992.00000 1865.00000
3987.00000 1866.00000
3982.00000 1867.00000
3977.00000 1868.00000
3972.00000 1868.00000
3967.00000 1869.00000
3962.00000 1870.00000
3957.00000 1871.00000
3952.00000 1872.00000
3947.00000 1873.00000
3942.00000 1873.00000
3937.00000 1875.00000
3933.00000 1877.00000
3928.00000 1879.00000
3924.00000 1882.00000
3919.00000 1884.00000
3915.00000 1886.00000
3910.00000 1887.00000
3905.00000 1888.00000
3900.00000 1889.00000
3895.00000 1890.00000
3891.00000 1892.00000
3886.00000 1894.00000
3882.00000 1897.00000
3878.00000 1899.00000
3873.00000 1901.00000
3869.00000 1904.00000
3864.00000 1906.00000
POINTS=80
3940.00000 1910.00000
3943.00000 1908.00000
3946.00000 1906.00000
3948.00000 1904.00000
3951.00000 1902.00000
3954.00000 1900.00000
3957.00000 1899.00000
3960.00000 1898.00000
3964.00000 1897.00000
3967.00000 1897.00000
3970.00000 1896.00000
3974.00000 1896.00000
3977.00000 1895.00000
3981.00000 1894.00000
3984.00000 1894.00000
3987.00000 1893.00000
3991.00000 1892.00000
3994.00000 1892.00000
3997.00000 1891.00000
4001.00000 1890.00000
4004.00000 1890.00000
4007.00000 1889.00000
4011.00000 1888.00000
4014.00000 1888.00000
4017.00000 1887.00000
4021.00000 1886.00000
4024.00000 1886.00000
4027.00000 1885.00000
4031.00000 1885.00000
4034.00000 1884.00000
4038.00000 1883.00000
4041.00000 1883.00000
4044.00000 1882.00000
4048.00000 1881.00000
4051.00000 1881.00000
4054.00000 1880.00000
4058.00000 1880.00000
4061.00000 1879.00000
4064.00000 1878.00000
4068.00000 1878.00000
4071.00000 1877.00000
4075.00000 1877.00000
4078.00000 1877.00000
4081.00000 1877.00000
4085.00000 1877.00000
4088.00000 1877.00000
4092.00000 1877.00000
4095.00000 1877.00000
4098.00000 1877.00000
4102.00000 1877.00000
4105.00000 1877.00000
4109.00000 1876.00000
4112.00000 1876.00000
4115.00000 1875.00000
4119.00000 1875.00000
4122.00000 1875.00000
4126.00000 1874.00000
4129.00000 1874.00000
4132.00000 1874.00000
4136.00000 1873.00000
4139.00000 1873.00000
4143.00000 1873.00000
4146.00000 1873.00000
4149.00000 1873.00000
4153.00000 1873.00000
4156.00000 1873.00000
4160.00000 1872.00000
4163.00000 1872.00000
4167.00000 1872.00000
4170.00000 1872.00000
4173.00000 1872.00000
4177.00000 1872.00000
4180.00000 1872.00000
4184.00000 1872.00000
4187.00000 1871.00000
4190.00000 1871.00000
4194.00000 1871.00000
4197.00000 1871.00000
4201.00000 1870.00000
4204.00000 1870.00000
POINTS=70
4086.00000 1922.00000
4088.00000 1920.00000
4090.00000 1919.00000
4092.00000 1917.00000
4094.00000 1916.00000
4096.00000 1914.00000
4098.00000 1913.00000
4100.00000 1911.00000
4102.00000 1910.00000
4104.00000 1908.00000
4106.00000 1907.00000
4108.00000 1906.00000
4111.00000 1905.00000
4113.00000 1905.00000
4116.00000 1904.00000
4118.00000 1904.00000
4121.00000 1903.00000
4123.00000 1903.00000
4126.00000 1902.00000
4128.00000 1901.00000
4131.00000 1901.00000
4133.00000 1900.00000
4136.00000 1900.00000
4138.00000 1899.00000
4141.00000 1899.00000
4143.00000 1898.00000
4145.00000 1897.00000
4148.00000 1897.00000
4150.00000 1896.00000
4153.00000 1896.00000
4155.00000 1895.00000
4158.00000 1895.00000
4160.00000 1894.00000
4163.00000 1893.00000
4165.00000 1893.00000
4168.00000 1893.00000
4170.00000 1893.00000
4173.00000 1893.00000
4175.00000 1893.00000
4178.00000 1893.00000
4180.00000 1893.00000
4183.00000 1893.00000
4185.00000 1893.00000
4188.00000 1893.00000
4190.00000 1893.00000
4193.00000 1893.00000
4195.00000 1893.00000
4198.00000 1892.00000
4201.00000 1892.00000
4203.00000 1892.00000
4206.00000 1891.00000
4208.00000 1891.00000
4211.00000 1891.00000
4213.00000 1890.00000
4216.00000 1890.00000
4218.00000 1890.00000
4221.00000 1889.00000
4223.00000 1889.00000
4225.00000 1888.00000
4228.00000 1887.00000
4230.00000 1886.00000
4232.00000 1885.00000
4235.00000 1884.00000
4237.00000 1883.00000
4239.00000 1882.00000
4242.00000 1881.00000
4244.00000 1880.00000
4246.00000 1879.00000
4249.00000 1878.00000
4251.00000 1877.00000
POINTS=80
4181.00000 1933.00000
4184.00000 1932.00000
4187.00000 1931.00000
4190.00000 1929.00000
4193.00000 1928.00000
4196.00000 1927.00000
4199.00000 1926.00000
4202.00000 1924.00000
4205.00000 1923.00000
4208.00000 1922.00000
4211.00000 1921.00000
4214.00000 1920.00000
4218.00000 1919.00000
4221.00000 1919.00000
4224.00000 1918.00000
4227.00000 1918.00000
4231.00000 1917.00000
4234.00000 1917.00000
4237.00000 1916.00000
4240.00000 1916.00000
4244.00000 1915.00000
4247.00000 1915.00000
4250.00000 1914.00000
4253.00000 1914.00000
4257.00000 1913.00000
4260.00000 1913.00000
4263.00000 1912.00000
4266.00000 1911.00000
4269.00000 1911.00000
4273.00000 1910.00000
4276.00000 1910.00000
4279.00000 1909.00000
4282.00000 1908.00000
4286.00000 1908.00000
4289.00000 1907.00000
4292.00000 1907.00000
4295.00000 1906.00000
4298.00000 1905.00000
4302.00000 1905.00000
4305.00000 1904.00000
4308.00000 1903.00000
4311.00000 1902.00000
4314.00000 1902.00000
4318.00000 1901.00000
4321.00000 1900.00000
4324.00000 1899.00000
4327.00000 1899.00000
4330.00000 1898.00000
4334.00000 1897.00000
4337.00000 1897.00000
4340.00000 1897.00000
4343.00000 1897.00000
4347.00000 1897.00000
4350.00000 1897.00000
4353.00000 1896.00000
4356.00000 1896.00000
4360.00000 1896.00000
4363.00000 1896.00000
4366.00000 1896.00000
4370.00000 1896.00000
4373.00000 1896.00000
4376.00000 1896.00000
4379.00000 1895.00000
4383.00000 1895.00000
4386.00000 1895.00000
4389.00000 1895.00000
4392.00000 1895.00000
4396.00000 1895.00000
4399.00000 1895.00000
4402.00000 1894.00000
4406.00000 1894.00000
4409.00000 1894.00000
4412.00000 1894.00000
4415.00000 1894.00000
4419.00000 1894.00000
4422.00000 1894.00000
4425.00000 1893.00000
4428.00000 1893.00000
4432.00000 1893.00000
4435.00000 1893.00000
POINTS=80
4268.00000 1943.00000
4271.00000 1942.00000
4275.00000 1940.00000
4278.00000 1939.00000
4282.00000 1937.00000
4285.00000 1936.00000
4288.00000 1934.00000
4292.00000 1933.00000
4295.00000 1932.00000
4299.00000 1931.00000
4303.00000 1931.00000
4306.00000 1930.00000
4310.00000 1930.00000
4314.00000 1929.00000
4317.00000 1929.00000
4321.00000 1928.00000
4325.00000 1928.00000
4328.00000 1927.00000
4332.00000 1927.00000
4336.00000 1926.00000
4339.00000 1926.00000
4343.00000 1925.00000
4347.00000 1925.00000
4350.00000 1925.00000
4354.00000 1924.00000
4358.00000 1924.00000
4361.00000 1924.00000
4365.00000 1924.00000
4369.00000 1923.00000
4372.00000 1923.00000
4376.00000 1923.00000
4380.00000 1923.00000
4383.00000 1923.00000
4387.00000 1922.00000
4391.00000 1922.00000
4394.00000 1922.00000
4398.00000 1921.00000
4402.00000 1921.00000
4405.00000 1920.00000
4409.00000 1920.00000
4413.00000 1919.00000
4416.00000 1919.00000
4420.00000 1918.00000
4424.00000 1917.00000
4427.00000 1917.00000
4431.00000 1917.00000
4435.00000 1918.00000
4438.00000 1918.00000
4442.00000 1919.00000
4446.00000 1919.00000
4449.00000 1919.00000
4453.00000 1920.00000
4457.00000 1920.00000
4460.00000 1920.00000
4464.00000 1921.00000
4468.00000 1921.00000
4471.00000 1922.00000
4475.00000 1922.00000
4479.00000 1922.00000
4482.00000 1923.00000
4486.00000 1923.00000
4490.00000 1923.00000
4493.00000 1924.00000
4497.00000 1924.00000
4501.00000 1925.00000
4504.00000 1925.00000
4508.00000 1925.00000
4512.00000 1926.00000
4515.00000 1926.00000
4519.00000 1926.00000
4523.00000 1927.00000
4527.00000 1927.00000
4530.00000 1927.00000
4534.00000 1927.00000
4538.00000 1928.00000
4541.00000 1928.00000
4545.00000 1928.00000
4549.00000 1928.00000
4552.00000 1929.00000
4556.00000 1929.00000
POINTS=90
4357.00000 1962.00000
4360.00000 1962.00000
4363.00000 1962.00000
4366.00000 1961.00000
4369.00000 1961.00000
4372.00000 1961.00000
4375.00000 1961.00000
4378.00000 1961.00000
4381.00000 1960.00000
4384.00000 1960.00000
4388.00000 1960.00000
4391.00000 1960.00000
4394.00000 1959.00000
4397.00000 1959.00000
4400.00000 1958.00000
4403.00000 1958.00000
4406.00000 1957.00000
4409.00000 1957.00000
4412.00000 1956.00000
4415.00000 1956.00000
4418.00000 1955.00000
4421.00000 1955.00000
4424.00000 1954.00000
4427.00000 1954.00000
4430.00000 1953.00000
4433.00000 1953.00000
4436.00000 1953.00000
4439.00000 1953.00000
4442.00000 1953.00000
4445.00000 1953.00000
4448.00000 1953.00000
4451.00000 1953.00000
4454.00000 1953.00000
4457.00000 1953.00000
4460.00000 1953.00000
4463.00000 1952.00000
4466.00000 1951.00000
4469.00000 1950.00000
4472.00000 1949.00000
4475.00000 1948.00000
4478.00000 1947.00000
4481.00000 1947.00000
4484.00000 1946.00000
4487.00000 1945.00000
4490.00000 1945.00000
4493.00000 1945.00000
4496.00000 1945.00000
4499.00000 1945.00000
4502.00000 1945.00000
4505.00000 1945.00000
4508.00000 1945.00000
4511.00000 1945.00000
4514.00000 1945.00000
4517.00000 1945.00000
4520.00000 1946.00000
4523.00000 1946.00000
4527.00000 1946.00000
4530.00000 1946.00000
4533.00000 1946.00000
4536.00000 1947.00000
4539.00000 1947.00000
4542.00000 1947.00000
4545.00000 1947.00000
4548.00000 1947.00000
4551.00000 1947.00000
4554.00000 1947.00000
4557.00000 1947.00000
4560.00000 1947.00000
4563.00000 1947.00000
4566.00000 1946.00000
4569.00000 1946.00000
4572.00000 1946.00000
4575.00000 1946.00000
4578.00000 1946.00000
4582.00000 1946.00000
4585.00000 1946.00000
4588.00000 1946.00000
4591.00000 1946.00000
4594.00000 1945.00000
4597.00000 1945.00000
4600.00000 1944.00000
4603.00000 1944.00000
4606.00000 1943.00000
4609.00000 1943.00000
4612.00000 1942.00000
4615.00000 1942.00000
4618.00000 1941.00000
4621.00000 1941.00000
4624.00000 1940.00000
4627.00000 1940.00000
POINTS=90
4447.00000 1978.00000
4450.00000 1977.00000
4453.00000 1976.00000
4456.00000 1975.00000
4458.00000 1974.00000
4461.00000 1973.00000
4464.00000 1972.00000
4467.00000 1971.00000
4470.00000 1970.00000
4473.00000 1970.00000
4476.00000 1970.00000
4479.00000 1970.00000
4482.00000 1970.00000
4485.00000 1969.00000
4488.00000 1969.00000
4491.00000 1969.00000
4494.00000 1969.00000
4497.00000 1969.00000
4500.00000 1969.00000
4503.00000 1969.00000
4506.00000 1969.00000
4509.00000 1969.00000
4512.00000 1969.00000
4515.00000 1968.00000
4518.00000 1968.00000
4521.00000 1968.00000
4524.00000 1968.00000
4527.00000 1968.00000
4530.00000 1968.00000
4533.00000 1968.00000
4536.00000 1968.00000
4540.00000 1967.00000
4543.00000 1967.00000
4546.00000 1967.00000
4549.00000 1967.00000
4552.00000 1967.00000
4555.00000 1966.00000
4558.00000 1966.00000
4561.00000 1966.00000
4564.00000 1966.00000
4567.00000 1966.00000
4570.00000 1966.00000
4573.00000 1965.00000
4576.00000 1965.00000
4579.00000 1965.00000
4582.00000 1965.00000
4585.00000 1964.00000
4588.00000 1964.00000
4591.00000 1964.00000
4594.00000 1964.00000
4597.00000 1964.00000
4600.00000 1963.00000
4603.00000 1963.00000
4606.00000 1963.00000
4609.00000 1963.00000
4612.00000 1962.00000
4615.00000 1962.00000
4618.00000 1962.00000
4621.00000 1962.00000
4624.00000 1962.00000
4627.00000 1962.00000
4630.00000 1962.00000
4633.00000 1962.00000
4636.00000 1962.00000
4639.00000 1962.00000
4642.00000 1962.00000
4645.00000 1962.00000
4648.00000 1962.00000
4651.00000 1962.00000
4655.00000 1962.00000
4658.00000 1962.00000
4661.00000 1962.00000
4664.00000 1961.00000
4667.00000 1961.00000
4670.00000 1961.00000
4673.00000 1961.00000
4676.00000 1960.00000
4679.00000 1960.00000
4682.00000 1960.00000
4685.00000 1959.00000
4688.00000 1959.00000
4691.00000 1959.00000
4694.00000 1959.00000
4697.00000 1959.00000
4700.00000 1959.00000
4703.00000 1958.00000
4706.00000 1958.00000
4709.00000 1958.00000
4712.00000 1958.00000
4715.00000 1958.00000
POINTS=90
4508.00000 1995.00000
4511.00000 1994.00000
4513.00000 1992.00000
4516.00000 1991.00000
4518.00000 1989.00000
4521.00000 1988.00000
4524.00000 1986.00000
4526.00000 1985.00000
4529.00000 1983.00000
4532.00000 1983.00000
4535.00000 1982.00000
4538.00000 1982.00000
4541.00000 1982.00000
4544.00000 1981.00000
4547.00000 1981.00000
4550.00000 1981.00000
4553.00000 1980.00000
4556.00000 1980.00000
4559.00000 1980.00000
4562.00000 1980.00000
4565.00000 1980.00000
4568.00000 1980.00000
4571.00000 1980.00000
4574.00000 1980.00000
4577.00000 1980.00000
4580.00000 1980.00000
4583.00000 1980.00000
4586.00000 1980.00000
4589.00000 1980.00000
4592.00000 1980.00000
4595.00000 1980.00000
4598.00000 1980.00000
4601.00000 1980.00000
4604.00000 1980.00000
4607.00000 1979.00000
4610.00000 1979.00000
4613.00000 1979.00000
4616.00000 1979.00000
4618.00000 1979.00000
4621.00000 1978.00000
4624.00000 1978.00000
4627.00000 1978.00000
4630.00000 1978.00000
4633.00000 1978.00000
4636.00000 1978.00000
4639.00000 1978.00000
4642.00000 1977.00000
4645.00000 1977.00000
4648.00000 1977.00000
4651.00000 1977.00000
4654.00000 1977.00000
4657.00000 1977.00000
4660.00000 1977.00000
4663.00000 1977.00000
4666.00000 1976.00000
4669.00000 1976.00000
4672.00000 1976.00000
4675.00000 1976.00000
4678.00000 1976.00000
4681.00000 1976.00000
4684.00000 1976.00000
4687.00000 1976.00000
4690.00000 1976.00000
4693.00000 1976.00000
4696.00000 1976.00000
4699.00000 1976.00000
4702.00000 1976.00000
4705.00000 1976.00000
4708.00000 1976.00000
4711.00000 1976.00000
4714.00000 1976.00000
4717.00000 1977.00000
4720.00000 1977.00000
4723.00000 1977.00000
4726.00000 1978.00000
4729.00000 1978.00000
4732.00000 1978.00000
4735.00000 1978.00000
4738.00000 1979.00000
4741.00000 1979.00000
4744.00000 1979.00000
4747.00000 1980.00000
4750.00000 1980.00000
4753.00000 1980.00000
4756.00000 1981.00000
4759.00000 1981.00000
4762.00000 1981.00000
4765.00000 1981.00000
4768.00000 1982.00000
4771.00000 1982.00000
POINTS=90
4564.00000 2009.00000
4567.00000 2008.00000
4569.00000 2006.00000
4572.00000 2005.00000
4575.00000 2004.00000
4577.00000 2002.00000
4580.00000 2001.00000
4583.00000 2000.00000
4585.00000 1999.00000
4588.00000 1999.00000
4591.00000 1999.00000
4594.00000 1999.00000
4597.00000 1999.00000
4600.00000 1999.00000
4603.00000 1999.00000
4606.00000 1999.00000
4609.00000 1999.00000
4612.00000 1999.00000
4615.00000 1999.00000
4618.00000 1999.00000
4621.00000 1999.00000
4624.00000 1999.00000
4627.00000 1999.00000
4630.00000 1999.00000
4633.00000 1999.00000
4636.00000 1999.00000
4639.00000 2000.00000
4642.00000 2000.00000
4644.00000 2001.00000
4647.00000 2001.00000
4650.00000 2001.00000
4653.00000 2002.00000
4656.00000 2002.00000
4659.00000 2002.00000
4662.00000 2002.00000
4665.00000 2002.00000
4668.00000 2002.00000
4671.00000 2002.00000
4674.00000 2002.00000
4677.00000 2002.00000
4680.00000 2002.00000
4683.00000 2002.00000
4686.00000 2002.00000
4689.00000 2002.00000
4692.00000 2002.00000
4695.00000 2002.00000
4698.00000 2002.00000
4701.00000 2001.00000
4704.00000 2001.00000
4707.00000 2001.00000
4710.00000 2001.00000
4712.00000 2001.00000
4715.00000 2001.00000
4718.00000 2002.00000
4721.00000 2002.00000
4724.00000 2003.00000
4727.00000 2003.00000
4730.00000 2004.00000
4733.00000 2004.00000
4736.00000 2005.00000
4739.00000 2005.00000
4742.00000 2005.00000
4745.00000 2006.00000
4748.00000 2006.00000
4751.00000 2006.00000
4754.00000 2006.00000
4756.00000 2006.00000
4759.00000 2006.00000
4762.00000 2006.00000
4765.00000 2006.00000
4768.00000 2006.00000
4771.00000 2006.00000
4774.00000 2006.00000
4777.00000 2006.00000
4780.00000 2006.00000
4783.00000 2006.00000
4786.00000 2006.00000
4789.00000 2006.00000
4792.00000 2006.00000
4795.00000 2006.00000
4798.00000 2006.00000
4801.00000 2006.00000
4804.00000 2006.00000
4807.00000 2005.00000
4809.00000 2004.00000
4812.00000 2003.00000
4815.00000 2001.00000
4818.00000 2000.00000
4820.00000 1999.00000
4823.00000 1998.00000
POINTS=90
4634.00000 2023.00000
4637.00000 2023.00000
4640.00000 2022.00000
4642.00000 2022.00000
4645.00000 2021.00000
4648.00000 2021.00000
4651.00000 2020.00000
4654.00000 2020.00000
4657.00000 2020.00000
4659.00000 2019.00000
4662.00000 2019.00000
4665.00000 2019.00000
4668.00000 2019.00000
4671.00000 2019.00000
4674.00000 2019.00000
4677.00000 2019.00000
4680.00000 2019.00000
4682.00000 2019.00000
4685.00000 2019.00000
4688.00000 2019.00000
4691.00000 2019.00000
4694.00000 2020.00000
4697.00000 2020.00000
4699.00000 2021.00000
4702.00000 2021.00000
4705.00000 2022.00000
4708.00000 2022.00000
4711.00000 2023.00000
4714.00000 2023.00000
4716.00000 2024.00000
4719.00000 2024.00000
4722.00000 2025.00000
4725.00000 2025.00000
4728.00000 2026.00000
4731.00000 2026.00000
4733.00000 2026.00000
4736.00000 2026.00000
4739.00000 2026.00000
4742.00000 2026.00000
4745.00000 2026.00000
4748.00000 2026.00000
4751.00000 2026.00000
4753.00000 2026.00000
4756.00000 2026.00000
4759.00000 2026.00000
4762.00000 2026.00000
4765.00000 2026.00000
4768.00000 2027.00000
4771.00000 2027.00000
4773.00000 2027.00000
4776.00000 2027.00000
4779.00000 2028.00000
4782.00000 2028.00000
4785.00000 2028.00000
4788.00000 2029.00000
4791.00000 2029.00000
4793.00000 2029.00000
4796.00000 2029.00000
4799.00000 2029.00000
4802.00000 2029.00000
4805.00000 2029.00000
4808.00000 2029.00000
4811.00000 2029.00000
4813.00000 2029.00000
4816.00000 2029.00000
4819.00000 2029.00000
4822.00000 2030.00000
4825.00000 2030.00000
4828.00000 2031.00000
4831.00000 2031.00000
4833.00000 2032.00000
4836.00000 2032.00000
4839.00000 2033.00000
4842.00000 2033.00000
4845.00000 2033.00000
4847.00000 2034.00000
4850.00000 2034.00000
4853.00000 2035.00000
4856.00000 2034.00000
4859.00000 2034.00000
4861.00000 2033.00000
4864.00000 2032.00000
4867.00000 2031.00000
4870.00000 2030.00000
4872.00000 2029.00000
4875.00000 2028.00000
4878.00000 2028.00000
4881.00000 2027.00000
4883.00000 2026.00000
4886.00000 2025.00000
POINTS=90
4723.00000 2054.00000
4726.00000 2054.00000
4729.00000 2053.00000
4731.00000 2053.00000
4734.00000 2052.00000
4737.00000 2052.00000
4740.00000 2051.00000
4743.00000 2051.00000
4745.00000 2051.00000
4748.00000 2050.00000
4751.00000 2050.00000
4754.00000 2049.00000
4756.00000 2049.00000
4759.00000 2049.00000
4762.00000 2048.00000
4765.00000 2048.00000
4768.00000 2048.00000
4770.00000 2048.00000
4773.00000 2047.00000
4776.00000 2047.00000
4779.00000 2047.00000
4782.00000 2047.00000
4785.00000 2046.00000
4787.00000 2046.00000
4790.00000 2046.00000
4793.00000 2046.00000
4796.00000 2047.00000
4799.00000 2047.00000
4801.00000 2048.00000
4804.00000 2048.00000
4807.00000 2048.00000
4810.00000 2049.00000
4812.00000 2049.00000
4815.00000 2050.00000
4818.00000 2050.00000
4821.00000 2051.00000
4824.00000 2051.00000
4826.00000 2051.00000
4829.00000 2052.00000
4832.00000 2052.00000
4835.00000 2052.00000
4838.00000 2052.00000
4840.00000 2053.00000
4843.00000 2053.00000
4846.00000 2053.00000
4849.00000 2053.00000
4852.00000 2053.00000
4854.00000 2054.00000
4857.00000 2054.00000
4860.00000 2054.00000
4863.00000 2054.00000
4866.00000 2054.00000
4869.00000 2055.00000
4871.00000 2055.00000
4874.00000 2055.00000
4877.00000 2056.00000
4880.00000 2056.00000
4882.00000 2057.00000
4885.00000 2057.00000
4888.00000 2058.00000
4891.00000 2058.00000
4894.00000 2059.00000
4896.00000 2059.00000
4899.00000 2060.00000
4902.00000 2060.00000
4905.00000 2061.00000
4907.00000 2061.00000
4910.00000 2062.00000
4913.00000 2062.00000
4916.00000 2063.00000
4919.00000 2063.00000
4921.00000 2063.00000
4924.00000 2063.00000
4927.00000 2064.00000
4930.00000 2064.00000
4933.00000 2064.00000
4935.00000 2064.00000
4938.00000 2065.00000
4941.00000 2065.00000
4944.00000 2065.00000
4947.00000 2065.00000
4949.00000 2065.00000
4952.00000 2065.00000
4955.00000 2065.00000
4958.00000 2065.00000
4961.00000 2065.00000
4964.00000 2065.00000
4966.00000 2065.00000
4969.00000 2065.00000
4972.00000 2065.00000
POINTS=80
4788.00000 2079.00000
4790.00000 2078.00000
4793.00000 2078.00000
4795.00000 2077.00000
4798.00000 2076.00000
4800.00000 2076.00000
4803.00000 2075.00000
4805.00000 2074.00000
4808.00000 2074.00000
4810.00000 2074.00000
4813.00000 2074.00000
4816.00000 2073.00000
4818.00000 2073.00000
4821.00000 2073.00000
4823.00000 2073.00000
4826.00000 2073.00000
4828.00000 2073.00000
4831.00000 2072.00000
4834.00000 2072.00000
4836.00000 2072.00000
4839.00000 2072.00000
4841.00000 2072.00000
4844.00000 2072.00000
4846.00000 2072.00000
4849.00000 2072.00000
4852.00000 2072.00000
4854.00000 2072.00000
4857.00000 2072.00000
4859.00000 2072.00000
4862.00000 2072.00000
4864.00000 2072.00000
4867.00000 2072.00000
4870.00000 2072.00000
4872.00000 2072.00000
4875.00000 2072.00000
4877.00000 2072.00000
4880.00000 2073.00000
4882.00000 2073.00000
4885.00000 2074.00000
4887.00000 2074.00000
4890.00000 2074.00000
4892.00000 2075.00000
4895.00000 2075.00000
4897.00000 2076.00000
4900.00000 2076.00000
4903.00000 2077.00000
4905.00000 2077.00000
4908.00000 2077.00000
4910.00000 2078.00000
4913.00000 2078.00000
4915.00000 2079.00000
4918.00000 2079.00000
4920.00000 2080.00000
4923.00000 2081.00000
4925.00000 2081.00000
4928.00000 2082.00000
4930.00000 2083.00000
4932.00000 2084.00000
4935.00000 2084.00000
4937.00000 2085.00000
4940.00000 2086.00000
4942.00000 2087.00000
4945.00000 2088.00000
4947.00000 2088.00000
4950.00000 2089.00000
4952.00000 2090.00000
4954.00000 2091.00000
4957.00000 2092.00000
4959.00000 2093.00000
4962.00000 2094.00000
4964.00000 2094.00000
4967.00000 2095.00000
4969.00000 2096.00000
4971.00000 2097.00000
4974.00000 2098.00000
4976.00000 2099.00000
4979.00000 2099.00000
4981.00000 2100.00000
4984.00000 2101.00000
4986.00000 2102.00000
IMAGE=JFBM_46254_Scartella cristata_outline.jpg
ID=0 
SCALE=0.043102
